# Supplementary material for: A Pan-Cancer Analysis of Predictive Methylation Signatures of Response to Cancer Immunotherapy
Source: Front Immunol. 2021 Dec 9;12:796647. doi: 10.3389/fimmu.2021.796647 (PMC8695566; doi:10.3389/fimmu.2021.796647)
Supplement: Supplementary Table S1 — The abbreviation, names, number of cases, number of cases in each cluster of immune infiltration–based clustering, and number of cases predicted as positive or negative of tumor types involved in this study. The cluster in each tumor type with longer average overall survival time was defined as cluster 2. [file Table_1.xlsx]

## Sheet: Sheet1
	name	n_cases	n_cluster1	n_cluster2	n_negative	n_positive
ACC	Adrenocortical Cancer	78	38	40	71	7
READ	Rectal Cancer	82	36	46	77	5
GBM	Glioblastoma	48	9	39	46	2
LGG	Lower Grade Glioma	499	124	375	497	2
PCPG	Pheochromocytoma & Paraganglioma	177	82	95	177	0
STAD	Stomach Cancer	307	103	204	257	50
UCEC	Endometrioid Cancer	395	152	243	286	109
THCA	Thyroid Cancer	481	128	353	481	0
CESC	Cervical Cancer	269	145	124	210	59
UCS	Uterine Carcinosarcoma	54	13	41	52	2
LIHC	Liver Cancer	343	167	176	279	64
CHOL	Bile Duct Cancer	35	14	21	34	1
HNSC	Head and Neck Cancer	487	229	258	456	31
UVM	Ocular melanomas	80	30	50	79	1
SKCM	Melanoma	98	67	31	62	36
COAD	Colon Cancer	262	85	177	211	51
LUAD	Lung Adenocarcinoma	391	186	205	320	71
TGCT	Testicular Cancer	128	60	68	128	0
LUSC	Lung Squamous Cell Carcinoma	345	149	196	293	52
MESO	Mesothelioma	74	13	61	74	0
KIRC	Kidney Clear Cell Carcinoma	254	90	164	253	1
ESCA	Esophageal Cancer	150	71	79	137	13
SARC	Sarcoma	199	55	144	197	2
KIRP	Kidney Papillary Cell Carcinoma	253	79	174	248	5
BLCA	Bladder Cancer	390	217	173	268	122
PRAD	Prostate Cancer	400	173	227	398	2
PAAD	Pancreatic Cancer	146	37	109	146	0
BRCA	Breast Cancer	635	501	134	622	13
OV	Ovarian Cancer	7	5	2	6	1
KICH	Kidney Chromophobe	64	31	33	63	1
