# Supplementary material for: A Pan-Cancer Analysis of Predictive Methylation Signatures of Response to Cancer Immunotherapy
Source: Front Immunol. 2021 Dec 9;12:796647. doi: 10.3389/fimmu.2021.796647 (PMC8695566; doi:10.3389/fimmu.2021.796647)
Supplement: Supplementary Table S2 — The clinical information and predicted ICI treatment responsiveness of cases in the NSCLC cohort. [file Table_2.xlsx]

## Sheet: Sheet1
	PFS	PD_Event.1_Censoring.0	Clinical benefit	Pred	Score
GSM3902399	28.1	1	1	1	0.104196
GSM3902400	1.13333	1	-1	-1	-0.246834
GSM3902401	3.96667	1	-1	1	0.0257165
GSM3902402	3.86667	0	-1	-1	-0.732779
GSM3902403	13.7333	0	1	-1	-0.465853
GSM3902404	1.6	1	-1	-1	-2.24789
GSM3902405	1.2	1	-1	1	0.575092
GSM3902406	1.5	1	-1	1	0.400258
GSM3902407	1.36667	1	-1	-1	-0.382715
GSM3902408	1.06667	1	-1	-1	-1.56876
GSM3902409	22.4333	0	1	1	0.464009
GSM3902410	1.36667	1	-1	-1	-2.6136
GSM3902411	4.06667	1	-1	1	0.103945
GSM3902412	1.5	1	-1	1	0.185328
GSM3902413	1.43333	1	-1	1	1.10512
GSM3902414	2.93333	1	-1	-1	-1.18574
GSM3902415	20.6	0	1	1	0.193566
GSM3902416	3.16667	1	-1	1	0.0385655
GSM3902417	1.26667	1	-1	-1	-1.56929
GSM3902418	0.766667	1	-1	-1	-1.42036
GSM3902419	5.8	1	-1	-1	-2.62072
GSM3902420	0.966667	1	-1	-1	-0.00755875
GSM3902421	2.43333	1	-1	-1	-0.180375
GSM3902422	1.13333	1	-1	1	1.15224
GSM3902423	0.366667	1	-1	-1	-0.0817891
GSM3902424	0.833333	1	-1	-1	-0.519149
GSM3902425	0.933333	1	-1	1	1.47454
GSM3902426	0.933333	1	-1	1	0.662983
GSM3902427	10.5	1	1	-1	-1.09156
GSM3902428	1.1	1	-1	-1	-1.1022
GSM3902429	6.83333	0	1	-1	-0.544304
GSM3902430	2.16667	1	-1	-1	-1.39025
GSM3902431	8.33333	0	1	1	0.875066
GSM3902432	8.56667	1	1	1	0.508768
GSM3902433	0.933333	1	-1	-1	-1.10203
GSM3902434	0.1	1	-1	1	0.727097
GSM3902435	1.96667	1	-1	-1	-0.0185251
GSM3902436	1.76667	1	-1	-1	-1.52818
GSM3902437	7.5	0	1	-1	-0.598347
GSM3902438	0.9	1	-1	1	0.364476
GSM3902439	2.16667	1	-1	-1	-1.21344
GSM3902440	10.8	0	1	1	0.592306
GSM3902441	9.3	0	1	1	0.692985
GSM3902442	1.23333	1	-1	-1	-2.13654
GSM3902443	3.96667	1	-1	-1	-0.102685
GSM3902444	2.73333	1	-1	-1	-2.83958
GSM3902445	2.6	1	-1	-1	-0.802528
GSM3902446	5.6	1	1	-1	-0.594016
GSM3902447	1	0	-1	1	0.245288
GSM3902448	4.83333	1	-1	-1	-0.768713
GSM3902449	0.766667	1	-1	-1	-1.18512
GSM3902450	1.46667	1	-1	1	0.11703
GSM3902451	1.23333	1	-1	1	0.103166
GSM3902452	4.36667	1	1	-1	-0.836519
GSM3902453	1.16667	1	-1	-1	-0.935242
GSM3902454	6.46667	0	1	1	0.572855
GSM3902455	2.1	1	-1	-1	-0.668912
GSM3902456	1.23333	1	-1	-1	-2.39104
GSM3902457	3.76667	1	-1	-1	-0.152186
GSM3902458	0.766667	1	-1	-1	-0.466135
Dis_01	0.5	1	-1	1	0.52476
Dis_02	13.8	1	1	1	1.5052
Dis_03	2.3	1	-1	-1	-0.581738
Dis_04	13.5	1	1	-1	-1.05678
Dis_05	2.8	1	-1	-1	-1.73731
Dis_06	0.8	1	-1	-1	-0.361277
Dis_07	1.1	1	-1	-1	-1.25565
Dis_08	1	1	-1	-1	-1.74679
Dis_09	0.7	1	-1	1	1.37649
Dis_10	14.2	1	1	-1	-0.186193
Dis_11	2.1	1	-1	-1	-0.189756
Dis_12	3.4	1	-1	-1	-1.86497
Dis_13	12	1	1	-1	-1.13555
Dis_14	1.3	1	-1	-1	-0.433214
Dis_15	17.7	1	1	-1	-0.159677
Dis_16	3.6	1	-1	-1	-4.00849
Dis_17	7.3	0	1	1	0.602361
Dis_18	0.5	1	-1	-1	-1.49821
