# Supplementary material for: A Pan-Cancer Analysis of Predictive Methylation Signatures of Response to Cancer Immunotherapy
Source: Front Immunol. 2021 Dec 9;12:796647. doi: 10.3389/fimmu.2021.796647 (PMC8695566; doi:10.3389/fimmu.2021.796647)
Supplement: Supplementary Table S3 — The features selected by each indicator. [file Table_3.xlsx]

## Sheet: OS
	BLCA	BRCA	CESC	HNSC	LUAD	SKCM	Direction
cg00008647	DownHC	UpHC		UpHC	UpHC	UpHC	UpHC
cg00015530	UpHC	DownHC	DownHC			DownHC	DownHC
cg00026703	DownHC	UpHC	UpHC			UpHC	UpHC
cg00035316	UpHC	DownHC	DownHC			DownHC	DownHC
cg00041575	UpHC	DownHC	DownHC			DownHC	DownHC
cg00044505	DownHC	UpHC	UpHC	UpHC	UpHC	UpHC	UpHC
cg00054472	DownHC	UpHC	UpHC			UpHC	UpHC
cg00155063	UpHC	DownHC		DownHC		DownHC	DownHC
cg00159523	DownHC	UpHC	UpHC		UpHC	UpHC	UpHC
cg00161225	UpHC	DownHC	DownHC			DownHC	DownHC
cg00240653	UpHC	DownHC			DownHC	DownHC	DownHC
cg00246969	DownHC	UpHC	UpHC		UpHC	UpHC	UpHC
cg00318320		UpHC		UpHC	UpHC	UpHC	UpHC
cg00335712	DownHC	UpHC		UpHC	UpHC	UpHC	UpHC
cg00355235		DownHC	DownHC	DownHC		DownHC	DownHC
cg00357551	DownHC	UpHC		UpHC		UpHC	UpHC
cg00404280	UpHC	DownHC	DownHC			DownHC	DownHC
cg00430036	DownHC	UpHC	UpHC			UpHC	UpHC
cg00446123		DownHC		DownHC	DownHC	DownHC	DownHC
cg00460983	DownHC	UpHC	UpHC			UpHC	UpHC
cg00464927	UpHC	DownHC		DownHC	DownHC	DownHC	DownHC
cg00490655		UpHC		UpHC	UpHC	UpHC	UpHC
cg00502099	UpHC	DownHC	DownHC			DownHC	DownHC
cg00531137	UpHC	DownHC		DownHC		DownHC	DownHC
cg00532474	DownHC	UpHC	UpHC			UpHC	UpHC
cg00569276	UpHC	DownHC	DownHC			DownHC	DownHC
cg00604356	UpHC	DownHC	DownHC			DownHC	DownHC
cg00647658	DownHC	UpHC	UpHC			UpHC	UpHC
cg00658007	UpHC	DownHC	DownHC			DownHC	DownHC
cg00660167	UpHC	UpHC			UpHC	UpHC	UpHC
cg00661777	UpHC	DownHC	DownHC			DownHC	DownHC
cg00681462	UpHC	DownHC	DownHC			DownHC	DownHC
cg00739778	DownHC	UpHC	UpHC			UpHC	UpHC
cg00766289	UpHC	DownHC	DownHC			DownHC	DownHC
cg00807235		DownHC	DownHC	DownHC	DownHC	DownHC	DownHC
cg00810292	UpHC	DownHC	DownHC	DownHC	DownHC		DownHC
cg00867406	DownHC	DownHC	DownHC	DownHC	DownHC	DownHC	DownHC
cg00903584	UpHC	DownHC	DownHC			DownHC	DownHC
cg00921266	DownHC	UpHC	UpHC			UpHC	UpHC
cg00951857	UpHC	DownHC	DownHC			DownHC	DownHC
cg01010328	UpHC	DownHC	DownHC	DownHC		DownHC	DownHC
cg01054110	DownHC	UpHC	UpHC			UpHC	UpHC
cg01062942	DownHC	UpHC			UpHC	UpHC	UpHC
cg01089914	DownHC	UpHC	UpHC			UpHC	UpHC
cg01128482	UpHC	DownHC	DownHC			DownHC	DownHC
cg01151584	UpHC	DownHC	DownHC	DownHC	DownHC	DownHC	DownHC
cg01154505	UpHC	DownHC	DownHC	DownHC		DownHC	DownHC
cg01176433	DownHC	UpHC			UpHC	UpHC	UpHC
cg01199327		DownHC	DownHC	DownHC	DownHC	DownHC	DownHC
cg01231543	DownHC	UpHC			UpHC	UpHC	UpHC
cg01280881	UpHC	DownHC	DownHC			DownHC	DownHC
cg01328500	UpHC	DownHC		DownHC		DownHC	DownHC
cg01348584	UpHC	DownHC	DownHC			DownHC	DownHC
cg01360627	UpHC	DownHC	DownHC	DownHC	DownHC	DownHC	DownHC
cg01376079	DownHC	UpHC	UpHC		UpHC	UpHC	UpHC
cg01426713	DownHC	UpHC	UpHC			UpHC	UpHC
cg01458054	UpHC	DownHC	DownHC		DownHC	DownHC	DownHC
cg01508380	DownHC	UpHC	UpHC	UpHC		UpHC	UpHC
cg01513157	DownHC	UpHC	UpHC	UpHC		UpHC	UpHC
cg01552272	DownHC	UpHC	UpHC			UpHC	UpHC
cg01556706	DownHC	UpHC	UpHC	UpHC	UpHC	UpHC	UpHC
cg01557411	DownHC	UpHC	UpHC		UpHC	UpHC	UpHC
cg01564135	UpHC	DownHC	DownHC			DownHC	DownHC
cg01564818	DownHC	UpHC	UpHC			UpHC	UpHC
cg01595951	UpHC	DownHC	DownHC	DownHC		DownHC	DownHC
cg01597604		UpHC		UpHC	UpHC	UpHC	UpHC
cg01710351	UpHC	DownHC	DownHC			DownHC	DownHC
cg01735277	UpHC	DownHC			DownHC	DownHC	DownHC
cg01810875	UpHC	DownHC	DownHC			DownHC	DownHC
cg01850135	UpHC	DownHC	DownHC			DownHC	DownHC
cg01870865	DownHC	UpHC	UpHC			UpHC	UpHC
cg01891818	DownHC	UpHC	UpHC			UpHC	UpHC
cg01898661		UpHC		UpHC	UpHC	UpHC	UpHC
cg01916088	UpHC	DownHC	DownHC		DownHC		DownHC
cg01920657		UpHC		UpHC	UpHC	UpHC	UpHC
cg01968525	DownHC	UpHC	UpHC	UpHC	UpHC		UpHC
cg01988891	UpHC	DownHC	DownHC			DownHC	DownHC
cg02003159		UpHC		UpHC	UpHC	UpHC	UpHC
cg02003272	UpHC	DownHC		DownHC	DownHC	DownHC	DownHC
cg02010763	DownHC	UpHC	UpHC			UpHC	UpHC
cg02030929	UpHC	DownHC	DownHC			DownHC	DownHC
cg02053477	UpHC	DownHC	DownHC	DownHC		DownHC	DownHC
cg02102075	DownHC	UpHC	UpHC		UpHC	UpHC	UpHC
cg02111655	UpHC	DownHC	DownHC			DownHC	DownHC
cg02183671	UpHC	DownHC	DownHC			DownHC	DownHC
cg02184413	UpHC	DownHC	DownHC			DownHC	DownHC
cg02221302		UpHC		UpHC	UpHC	UpHC	UpHC
cg02225716	DownHC	UpHC		UpHC	UpHC	UpHC	UpHC
cg02251850	UpHC	DownHC	DownHC		DownHC	DownHC	DownHC
cg02278841	UpHC	DownHC	DownHC			DownHC	DownHC
cg02311414		UpHC		UpHC	UpHC	UpHC	UpHC
cg02320481		UpHC		UpHC	UpHC	UpHC	UpHC
cg02352281	UpHC	DownHC	DownHC			DownHC	DownHC
cg02402436		DownHC	DownHC	DownHC		DownHC	DownHC
cg02458065		UpHC		UpHC	UpHC	UpHC	UpHC
cg02479497	DownHC	UpHC	UpHC			UpHC	UpHC
cg02484343		DownHC	DownHC	DownHC	DownHC	DownHC	DownHC
cg02487453	DownHC	UpHC	UpHC	UpHC	UpHC	UpHC	UpHC
cg02495552	DownHC	UpHC		UpHC	UpHC	UpHC	UpHC
cg02500392	UpHC	DownHC	DownHC			DownHC	DownHC
cg02501827	DownHC	UpHC	UpHC		UpHC	UpHC	UpHC
cg02670123	DownHC	UpHC		UpHC		UpHC	UpHC
cg02686793	DownHC	UpHC	UpHC			UpHC	UpHC
cg02691035	UpHC	DownHC	DownHC			DownHC	DownHC
cg02740606	UpHC	DownHC	DownHC		DownHC	DownHC	DownHC
cg02746381	DownHC	UpHC		UpHC		UpHC	UpHC
cg02824202	DownHC			UpHC	UpHC	UpHC	UpHC
cg02849695	DownHC	UpHC	UpHC		UpHC		UpHC
cg02901006	UpHC	DownHC	DownHC			DownHC	DownHC
cg02914427	UpHC	DownHC	DownHC			DownHC	DownHC
cg02927252	UpHC	DownHC	DownHC	DownHC		DownHC	DownHC
cg02935627	DownHC	UpHC		UpHC		UpHC	UpHC
cg02954987	DownHC	UpHC			UpHC	UpHC	UpHC
cg02997560	UpHC	DownHC	DownHC			DownHC	DownHC
cg03032098		UpHC		UpHC	UpHC	UpHC	UpHC
cg03032552	UpHC	DownHC	DownHC			DownHC	DownHC
cg03070297		UpHC		UpHC	UpHC	UpHC	UpHC
cg03081478	DownHC	UpHC	UpHC		UpHC		UpHC
cg03172657	UpHC	DownHC	DownHC	DownHC	DownHC	DownHC	DownHC
cg03242819		UpHC		UpHC	UpHC	UpHC	UpHC
cg03297901	UpHC	DownHC	DownHC		DownHC	DownHC	DownHC
cg03303585	DownHC	UpHC	UpHC			UpHC	UpHC
cg03337218	UpHC	DownHC	DownHC			DownHC	DownHC
cg03354616	DownHC	UpHC	UpHC			UpHC	UpHC
cg03363565	DownHC	UpHC	UpHC		UpHC	UpHC	UpHC
cg03388043	UpHC	DownHC	DownHC	DownHC	DownHC	DownHC	DownHC
cg03421440	UpHC	DownHC	DownHC			DownHC	DownHC
cg03436397	UpHC	DownHC	DownHC		DownHC	DownHC	DownHC
cg03450948		UpHC		UpHC	UpHC	UpHC	UpHC
cg03475293	DownHC	UpHC	UpHC		UpHC		UpHC
cg03494648		DownHC		DownHC	DownHC	DownHC	DownHC
cg03499808	DownHC	UpHC	UpHC		UpHC	UpHC	UpHC
cg03526142	UpHC	DownHC	DownHC	DownHC		DownHC	DownHC
cg03565189		UpHC		UpHC	UpHC	UpHC	UpHC
cg03578193		DownHC	DownHC	DownHC	DownHC	DownHC	DownHC
cg03649649	UpHC	DownHC	DownHC	DownHC	DownHC	DownHC	DownHC
cg03655701	DownHC	UpHC	UpHC		UpHC	UpHC	UpHC
cg03666441	DownHC	UpHC	UpHC	UpHC	UpHC	UpHC	UpHC
cg03679305	UpHC	DownHC	DownHC			DownHC	DownHC
cg03680932		DownHC		DownHC	DownHC	DownHC	DownHC
cg03722295	UpHC	DownHC	DownHC			DownHC	DownHC
cg03776194	UpHC	DownHC	DownHC			DownHC	DownHC
cg03780927	DownHC	UpHC	UpHC	UpHC	UpHC	UpHC	UpHC
cg03783907	UpHC	DownHC	DownHC			DownHC	DownHC
cg03803789	DownHC	UpHC	UpHC			UpHC	UpHC
cg03835987	DownHC	UpHC	UpHC			UpHC	UpHC
cg03840259	UpHC	DownHC	DownHC			DownHC	DownHC
cg03841065	UpHC	DownHC	DownHC		DownHC	DownHC	DownHC
cg03859162	DownHC	UpHC		UpHC	UpHC	UpHC	UpHC
cg03892356	UpHC	DownHC	DownHC			DownHC	DownHC
cg03967627	DownHC	UpHC	UpHC		UpHC	UpHC	UpHC
cg03969079		DownHC		DownHC	DownHC	DownHC	DownHC
cg03971555	UpHC	DownHC		DownHC		DownHC	DownHC
cg03995631	UpHC	DownHC	DownHC			DownHC	DownHC
cg03998264	DownHC	UpHC	UpHC		UpHC	UpHC	UpHC
cg04011338	UpHC	DownHC			DownHC	DownHC	DownHC
cg04071967	DownHC	UpHC	UpHC			UpHC	UpHC
cg04074140		UpHC		UpHC	UpHC	UpHC	UpHC
cg04098585	UpHC	DownHC	DownHC			DownHC	DownHC
cg04105282	DownHC			UpHC	UpHC	UpHC	UpHC
cg04173586	DownHC	UpHC	UpHC			UpHC	UpHC
cg04196298		UpHC	UpHC	UpHC	UpHC	UpHC	UpHC
cg04231677		UpHC	UpHC	UpHC		UpHC	UpHC
cg04232282	DownHC	UpHC	UpHC			UpHC	UpHC
cg04330371	DownHC	UpHC	UpHC	UpHC	UpHC	UpHC	UpHC
cg04340595	UpHC	DownHC	DownHC	DownHC	DownHC	DownHC	DownHC
cg04347477	DownHC	UpHC	UpHC	UpHC	UpHC	UpHC	UpHC
cg04387347	UpHC	DownHC	DownHC	DownHC		DownHC	DownHC
cg04453552		DownHC	DownHC	DownHC		DownHC	DownHC
cg04454664	DownHC	UpHC	UpHC			UpHC	UpHC
cg04517263	UpHC	DownHC	DownHC			DownHC	DownHC
cg04545296	DownHC	UpHC	UpHC		UpHC	UpHC	UpHC
cg04624110	DownHC	UpHC	UpHC			UpHC	UpHC
cg04722215		DownHC	DownHC	DownHC		DownHC	DownHC
cg04776231	DownHC	UpHC	UpHC	UpHC	UpHC	UpHC	UpHC
cg04787211	DownHC	UpHC	UpHC			UpHC	UpHC
cg04813880	DownHC	UpHC	UpHC	UpHC	UpHC		UpHC
cg04825215	DownHC	UpHC			UpHC	UpHC	UpHC
cg04838847		DownHC		DownHC	DownHC	DownHC	DownHC
cg04874782	DownHC	UpHC	UpHC			UpHC	UpHC
cg04912316		DownHC	DownHC	DownHC	DownHC	DownHC	DownHC
cg04921315	DownHC	UpHC	UpHC		UpHC	UpHC	UpHC
cg04941246	UpHC	DownHC	DownHC			DownHC	DownHC
cg04990202	DownHC	UpHC	UpHC			UpHC	UpHC
cg05058167	DownHC	UpHC	UpHC	UpHC	UpHC		UpHC
cg05058809	DownHC	UpHC			UpHC	UpHC	UpHC
cg05164926	DownHC	UpHC	UpHC			UpHC	UpHC
cg05183538	UpHC	DownHC	DownHC			DownHC	DownHC
cg05210804	DownHC	UpHC			UpHC	UpHC	UpHC
cg05274316	UpHC	DownHC	DownHC			DownHC	DownHC
cg05289892		UpHC		UpHC	UpHC	UpHC	UpHC
cg05304005	UpHC	DownHC	DownHC			DownHC	DownHC
cg05317275		UpHC		UpHC	UpHC	UpHC	UpHC
cg05335893	DownHC	UpHC	UpHC			UpHC	UpHC
cg05337761	DownHC	UpHC	UpHC			UpHC	UpHC
cg05341260	DownHC	UpHC	UpHC			UpHC	UpHC
cg05378938	DownHC	UpHC		UpHC	UpHC	UpHC	UpHC
cg05403469	UpHC	DownHC	DownHC	DownHC		DownHC	DownHC
cg05494668	DownHC	UpHC	UpHC			UpHC	UpHC
cg05548425	DownHC	UpHC	UpHC			UpHC	UpHC
cg05564251		DownHC	DownHC	DownHC		DownHC	DownHC
cg05601456		UpHC		UpHC	UpHC	UpHC	UpHC
cg05602862	DownHC	UpHC		UpHC	UpHC	UpHC	UpHC
cg05630111	UpHC	DownHC	DownHC			DownHC	DownHC
cg05638174	DownHC	UpHC	UpHC			UpHC	UpHC
cg05658107	UpHC	DownHC	DownHC			DownHC	DownHC
cg05695937	DownHC	UpHC	UpHC			UpHC	UpHC
cg05714155	UpHC	DownHC	DownHC			DownHC	DownHC
cg05795313	DownHC	UpHC	UpHC			UpHC	UpHC
cg05797854	UpHC	DownHC	DownHC			DownHC	DownHC
cg05846633	UpHC	DownHC	DownHC			DownHC	DownHC
cg05931439	DownHC	UpHC	UpHC	UpHC	UpHC	UpHC	UpHC
cg05934015	UpHC	DownHC	DownHC	DownHC	DownHC	DownHC	DownHC
cg06000951	DownHC	UpHC		UpHC	UpHC	UpHC	UpHC
cg06154903	UpHC	DownHC	DownHC	DownHC	DownHC		DownHC
cg06183267	UpHC	DownHC	DownHC			DownHC	DownHC
cg06195379	UpHC	DownHC	DownHC			DownHC	DownHC
cg06289725	DownHC	UpHC	UpHC			UpHC	UpHC
cg06340704	DownHC	UpHC	UpHC			UpHC	UpHC
cg06393589		DownHC	DownHC	DownHC		DownHC	DownHC
cg06395414	DownHC	UpHC	UpHC			UpHC	UpHC
cg06452769	DownHC	UpHC	UpHC			UpHC	UpHC
cg06477444		DownHC		DownHC	DownHC	DownHC	DownHC
cg06489037		UpHC	UpHC		UpHC	UpHC	UpHC
cg06502279	DownHC	UpHC	UpHC		UpHC	UpHC	UpHC
cg06523224	UpHC	DownHC	DownHC			DownHC	DownHC
cg06525651		UpHC		UpHC	UpHC	UpHC	UpHC
cg06567596		DownHC	DownHC	DownHC	DownHC	DownHC	DownHC
cg06578342	DownHC	UpHC	UpHC		UpHC		UpHC
cg06603309	UpHC	DownHC			DownHC	DownHC	DownHC
cg06619066	DownHC	UpHC		UpHC		UpHC	UpHC
cg06627617	UpHC	DownHC	DownHC			DownHC	DownHC
cg06699564	DownHC	UpHC	UpHC		UpHC	DownHC	UpHC
cg06800849	UpHC	DownHC	DownHC	DownHC	DownHC	DownHC	DownHC
cg06808751	DownHC			UpHC	UpHC	UpHC	UpHC
cg06822690	UpHC	DownHC	DownHC			DownHC	DownHC
cg06822816		UpHC		UpHC	UpHC	UpHC	UpHC
cg06833110	UpHC	DownHC		DownHC		DownHC	DownHC
cg06934654	UpHC	DownHC	DownHC	DownHC	DownHC	DownHC	DownHC
cg06936803	UpHC	DownHC			DownHC	DownHC	DownHC
cg06958535		DownHC	DownHC	DownHC		DownHC	DownHC
cg06970884	DownHC	UpHC	UpHC	UpHC	UpHC	UpHC	UpHC
cg07016184		UpHC		UpHC	UpHC	UpHC	UpHC
cg07018090			DownHC	DownHC	DownHC	DownHC	DownHC
cg07028929	UpHC	DownHC	DownHC			DownHC	DownHC
cg07106394	UpHC	DownHC	DownHC			DownHC	DownHC
cg07156249	UpHC	DownHC		DownHC	DownHC	DownHC	DownHC
cg07162571		UpHC		UpHC	UpHC	UpHC	UpHC
cg07216133	DownHC	UpHC	UpHC		UpHC	UpHC	UpHC
cg07236781	UpHC	DownHC	DownHC		DownHC	DownHC	DownHC
cg07298473	DownHC	UpHC	UpHC		UpHC	UpHC	UpHC
cg07313319	DownHC	UpHC			UpHC	UpHC	UpHC
cg07354583	UpHC	DownHC	DownHC			DownHC	DownHC
cg07355841		UpHC	UpHC	UpHC	UpHC	UpHC	UpHC
cg07368857	UpHC	DownHC	DownHC			DownHC	DownHC
cg07459252	UpHC	DownHC		DownHC		DownHC	DownHC
cg07462448		DownHC	DownHC		DownHC	DownHC	DownHC
cg07493874		DownHC	DownHC	DownHC	DownHC	DownHC	DownHC
cg07511014	DownHC	UpHC	UpHC			UpHC	UpHC
cg07530063	UpHC	DownHC	DownHC			DownHC	DownHC
cg07598052	UpHC	DownHC	DownHC	DownHC	DownHC	DownHC	DownHC
cg07669182		DownHC	DownHC	DownHC		DownHC	DownHC
cg07686035	UpHC	DownHC	DownHC			DownHC	DownHC
cg07746943	DownHC			UpHC	UpHC	UpHC	UpHC
cg07773434	DownHC	UpHC	UpHC			UpHC	UpHC
cg07786657	UpHC	DownHC	DownHC	DownHC	DownHC	DownHC	DownHC
cg07795766	UpHC	UpHC		UpHC		UpHC	UpHC
cg07842386	UpHC	DownHC	DownHC			DownHC	DownHC
cg07860918	UpHC	DownHC	DownHC			DownHC	DownHC
cg07970040		DownHC	DownHC	DownHC		DownHC	DownHC
cg08000118	UpHC	DownHC		DownHC		DownHC	DownHC
cg08061524	DownHC	UpHC	UpHC			UpHC	UpHC
cg08075204	UpHC	DownHC	DownHC			DownHC	DownHC
cg08101036	DownHC	UpHC	UpHC	UpHC		UpHC	UpHC
cg08123074		UpHC	UpHC	UpHC	UpHC	UpHC	UpHC
cg08148553	DownHC	UpHC	UpHC	UpHC			UpHC
cg08156867	DownHC	UpHC	UpHC			UpHC	UpHC
cg08185241	DownHC	UpHC			UpHC	UpHC	UpHC
cg08186790		DownHC	DownHC	DownHC		DownHC	DownHC
cg08194009	DownHC	UpHC	UpHC	UpHC	UpHC	UpHC	UpHC
cg08274633	UpHC	DownHC	DownHC			DownHC	DownHC
cg08288130	UpHC	DownHC	DownHC			DownHC	DownHC
cg08311343	DownHC	UpHC	UpHC		UpHC	UpHC	UpHC
cg08344281		DownHC	DownHC	DownHC	DownHC	DownHC	DownHC
cg08355301	UpHC	DownHC	DownHC			DownHC	DownHC
cg08368973	DownHC	UpHC			UpHC	UpHC	UpHC
cg08373904	UpHC	DownHC	DownHC			DownHC	DownHC
cg08397758	DownHC	UpHC	UpHC			UpHC	UpHC
cg08407014	DownHC	UpHC	UpHC		UpHC	UpHC	UpHC
cg08409642	UpHC	UpHC	UpHC			UpHC	UpHC
cg08425678	UpHC	DownHC	DownHC	DownHC		DownHC	DownHC
cg08446900	DownHC	UpHC	UpHC		UpHC	UpHC	UpHC
cg08450017		DownHC	DownHC		DownHC	DownHC	DownHC
cg08467103		UpHC	UpHC	UpHC		UpHC	UpHC
cg08480068	UpHC	DownHC	DownHC			DownHC	DownHC
cg08510264		UpHC		UpHC	UpHC	UpHC	UpHC
cg08570691	UpHC	DownHC	DownHC	DownHC			DownHC
cg08586426		DownHC	DownHC		DownHC	DownHC	DownHC
cg08608240	DownHC	UpHC	UpHC			UpHC	UpHC
cg08617982		DownHC	DownHC	DownHC		DownHC	DownHC
cg08662757		UpHC		UpHC	UpHC	UpHC	UpHC
cg08692676	DownHC		UpHC	UpHC		UpHC	UpHC
cg08782022	DownHC	UpHC	UpHC		UpHC	UpHC	UpHC
cg08782337		UpHC		UpHC	UpHC	UpHC	UpHC
cg08799922	DownHC	UpHC	UpHC	UpHC	UpHC	UpHC	UpHC
cg08903019	DownHC	UpHC	UpHC			UpHC	UpHC
cg08915603		UpHC	UpHC	UpHC	UpHC	UpHC	UpHC
cg08949143	UpHC	DownHC	DownHC	DownHC	DownHC	DownHC	DownHC
cg08972954	UpHC	DownHC	DownHC			DownHC	DownHC
cg08974450		UpHC		UpHC	UpHC	UpHC	UpHC
cg08979352		UpHC		UpHC	UpHC	UpHC	UpHC
cg09012633		UpHC		UpHC	UpHC	UpHC	UpHC
cg09032544	UpHC	DownHC	DownHC	DownHC	DownHC	DownHC	DownHC
cg09046309	DownHC	UpHC	UpHC	UpHC	UpHC	UpHC	UpHC
cg09059466	DownHC	UpHC		UpHC		UpHC	UpHC
cg09076788	DownHC	UpHC	UpHC	UpHC	UpHC	UpHC	UpHC
cg09088496	UpHC	DownHC	DownHC			DownHC	DownHC
cg09104284		DownHC		DownHC	DownHC	DownHC	DownHC
cg09137533	DownHC	UpHC	UpHC			UpHC	UpHC
cg09143801	DownHC	UpHC	UpHC			UpHC	UpHC
cg09154880	UpHC	DownHC	DownHC	DownHC	DownHC	DownHC	DownHC
cg09241703	UpHC	DownHC	DownHC			DownHC	DownHC
cg09264140	UpHC	DownHC	DownHC			DownHC	DownHC
cg09295081		UpHC		UpHC	UpHC	UpHC	UpHC
cg09316954	DownHC	UpHC			UpHC	UpHC	UpHC
cg09319828	UpHC	DownHC	DownHC	DownHC	DownHC	DownHC	DownHC
cg09344348	UpHC	DownHC	DownHC	DownHC	DownHC	DownHC	DownHC
cg09359114	UpHC	DownHC	DownHC			DownHC	DownHC
cg09363735	UpHC	DownHC	DownHC			DownHC	DownHC
cg09449150	DownHC	UpHC	UpHC			UpHC	UpHC
cg09451188	DownHC		UpHC		UpHC	UpHC	UpHC
cg09476130	DownHC	UpHC	UpHC		UpHC		UpHC
cg09495418	DownHC	UpHC		UpHC	UpHC	UpHC	UpHC
cg09555736	DownHC	UpHC	UpHC			UpHC	UpHC
cg09557991	UpHC	DownHC		DownHC		DownHC	DownHC
cg09621572	UpHC	DownHC	DownHC	DownHC	DownHC	DownHC	DownHC
cg09637172		DownHC	DownHC		DownHC	DownHC	DownHC
cg09637273	DownHC	UpHC	UpHC			UpHC	UpHC
cg09641689		UpHC		UpHC	UpHC	UpHC	UpHC
cg09721047	UpHC	DownHC	DownHC			DownHC	DownHC
cg09739398	UpHC	DownHC	DownHC			DownHC	DownHC
cg09763644	UpHC	DownHC	DownHC		DownHC	DownHC	DownHC
cg09777775	UpHC	DownHC	DownHC		DownHC	DownHC	DownHC
cg09778867	UpHC	DownHC		DownHC		DownHC	DownHC
cg09800500	UpHC	DownHC	DownHC		DownHC	DownHC	DownHC
cg09803321	DownHC		UpHC		UpHC	UpHC	UpHC
cg09838169	UpHC	DownHC	DownHC		DownHC	DownHC	DownHC
cg09848445		DownHC	DownHC	DownHC	DownHC		DownHC
cg09878888	DownHC	UpHC	UpHC			UpHC	UpHC
cg09880551	DownHC			UpHC	UpHC	UpHC	UpHC
cg09915396	DownHC	UpHC	UpHC			UpHC	UpHC
cg09935271	DownHC	UpHC	UpHC			UpHC	UpHC
cg09958560	DownHC	UpHC	UpHC		UpHC		UpHC
cg09973676	UpHC	DownHC	DownHC	DownHC		DownHC	DownHC
cg09978533	DownHC	UpHC	UpHC	UpHC	UpHC	UpHC	UpHC
cg10004882	UpHC	DownHC			DownHC	DownHC	DownHC
cg10016364	UpHC	DownHC	DownHC	DownHC		DownHC	DownHC
cg10092878	DownHC	UpHC	UpHC	UpHC	UpHC	UpHC	UpHC
cg10096929	DownHC		UpHC		UpHC	UpHC	UpHC
cg10113526	DownHC	UpHC	UpHC		UpHC		UpHC
cg10135483	DownHC	UpHC			UpHC	UpHC	UpHC
cg10148764	DownHC	UpHC	UpHC			UpHC	UpHC
cg10276227		UpHC		UpHC	UpHC	UpHC	UpHC
cg10308253	UpHC	DownHC	DownHC			DownHC	DownHC
cg10383019	DownHC	UpHC		UpHC		UpHC	UpHC
cg10435235	UpHC	DownHC	DownHC	DownHC	DownHC	DownHC	DownHC
cg10438391	UpHC	DownHC	DownHC			DownHC	DownHC
cg10478867	DownHC	UpHC			UpHC	UpHC	UpHC
cg10479431	DownHC	UpHC	UpHC			UpHC	UpHC
cg10530767	UpHC	DownHC	DownHC			DownHC	DownHC
cg10542975	UpHC	DownHC	DownHC			DownHC	DownHC
cg10550166		DownHC	DownHC		DownHC	DownHC	DownHC
cg10550882	UpHC	DownHC		DownHC		DownHC	DownHC
cg10559416	UpHC	DownHC	DownHC			DownHC	DownHC
cg10590292	UpHC	DownHC	DownHC			DownHC	DownHC
cg10603275	DownHC			UpHC	UpHC	UpHC	UpHC
cg10680210		DownHC	DownHC	DownHC		DownHC	DownHC
cg10768932	UpHC	DownHC	DownHC			DownHC	DownHC
cg10770187		UpHC		UpHC	UpHC	UpHC	UpHC
cg10819238	DownHC	UpHC	UpHC		UpHC	UpHC	UpHC
cg10851763	UpHC	DownHC	DownHC			DownHC	DownHC
cg10933959	DownHC	UpHC	UpHC		UpHC		UpHC
cg10937802		DownHC	DownHC	DownHC	DownHC	DownHC	DownHC
cg11001581	DownHC	UpHC	UpHC	UpHC	UpHC	UpHC	UpHC
cg11006267	DownHC	UpHC	UpHC			UpHC	UpHC
cg11030264	UpHC	DownHC	DownHC			DownHC	DownHC
cg11183072	DownHC	UpHC	UpHC	UpHC	UpHC		UpHC
cg11236515	DownHC	DownHC	DownHC			DownHC	DownHC
cg11236526	DownHC	UpHC		UpHC	UpHC	UpHC	UpHC
cg11349594	DownHC	UpHC	UpHC			UpHC	UpHC
cg11366886	UpHC	DownHC	DownHC			DownHC	DownHC
cg11376339	DownHC	UpHC		UpHC		UpHC	UpHC
cg11382055	DownHC			UpHC	UpHC	UpHC	UpHC
cg11405475	DownHC	UpHC	UpHC			UpHC	UpHC
cg11639950	DownHC	UpHC	UpHC			UpHC	UpHC
cg11701471	DownHC			UpHC	UpHC	UpHC	UpHC
cg11733245	UpHC	DownHC	DownHC			DownHC	DownHC
cg11748187	DownHC	UpHC	UpHC			UpHC	UpHC
cg11748354	UpHC	DownHC	DownHC			DownHC	DownHC
cg11750851	DownHC	UpHC	UpHC			UpHC	UpHC
cg11753018	UpHC	DownHC		DownHC		DownHC	DownHC
cg11784564	DownHC	UpHC	UpHC			UpHC	UpHC
cg11893955	UpHC	DownHC	DownHC	DownHC	DownHC	DownHC	DownHC
cg11914795	DownHC	UpHC			UpHC	UpHC	UpHC
cg11947782			DownHC	DownHC	DownHC	DownHC	DownHC
cg11961138	DownHC	UpHC	UpHC		UpHC	UpHC	UpHC
cg11977716	UpHC	DownHC	DownHC	DownHC	DownHC	DownHC	DownHC
cg11986756	UpHC	DownHC	DownHC			DownHC	DownHC
cg12033075	UpHC	DownHC		DownHC		DownHC	DownHC
cg12044599	UpHC	DownHC	DownHC	DownHC	DownHC	DownHC	DownHC
cg12073436	UpHC	DownHC	DownHC		DownHC	DownHC	DownHC
cg12078154	UpHC	DownHC	DownHC		DownHC	DownHC	DownHC
cg12165841	DownHC	UpHC	UpHC			UpHC	UpHC
cg12177677	UpHC	DownHC	DownHC			DownHC	DownHC
cg12192749	DownHC	UpHC	UpHC		UpHC	UpHC	UpHC
cg12204732		UpHC		UpHC	UpHC	UpHC	UpHC
cg12212198	DownHC		UpHC	UpHC	UpHC	UpHC	UpHC
cg12250581	DownHC	UpHC	UpHC		UpHC	UpHC	UpHC
cg12363722	DownHC		UpHC	UpHC	UpHC	UpHC	UpHC
cg12417362	DownHC	UpHC			UpHC	UpHC	UpHC
cg12426092	DownHC	UpHC	UpHC	UpHC	UpHC	UpHC	UpHC
cg12431517	UpHC	DownHC	DownHC			DownHC	DownHC
cg12452298	DownHC		UpHC	UpHC	UpHC	UpHC	UpHC
cg12459932	UpHC	DownHC	DownHC		DownHC	DownHC	DownHC
cg12535280	DownHC	UpHC	UpHC	UpHC	UpHC	UpHC	UpHC
cg12609063		DownHC	DownHC	DownHC		DownHC	DownHC
cg12630082		UpHC	UpHC	UpHC	UpHC	UpHC	UpHC
cg12646786	DownHC	UpHC	UpHC		UpHC	UpHC	UpHC
cg12655375		UpHC		UpHC	UpHC	UpHC	UpHC
cg12685846	DownHC	UpHC	UpHC	UpHC	UpHC	UpHC	UpHC
cg12800105		DownHC	DownHC	DownHC		DownHC	DownHC
cg12820310	UpHC	DownHC	DownHC			DownHC	DownHC
cg12835048		UpHC		UpHC	UpHC	UpHC	UpHC
cg12835118	UpHC	DownHC	DownHC			DownHC	DownHC
cg12883629	UpHC	DownHC	DownHC	DownHC	DownHC	DownHC	DownHC
cg12894649	DownHC	UpHC		UpHC	UpHC	UpHC	UpHC
cg12918457	DownHC	UpHC			UpHC	UpHC	UpHC
cg12937434	UpHC	DownHC	DownHC			DownHC	DownHC
cg12988534	DownHC	UpHC		UpHC	UpHC		UpHC
cg13029400	DownHC	UpHC	UpHC		UpHC	UpHC	UpHC
cg13060114	DownHC	UpHC	UpHC		UpHC	UpHC	UpHC
cg13075951	UpHC	DownHC	DownHC			DownHC	DownHC
cg13096007	UpHC	DownHC	DownHC			DownHC	DownHC
cg13184736		UpHC	UpHC		UpHC	UpHC	UpHC
cg13276570		DownHC	DownHC	DownHC	DownHC	DownHC	DownHC
cg13321967	DownHC	UpHC		UpHC	UpHC	UpHC	UpHC
cg13322252	UpHC	DownHC	DownHC			DownHC	DownHC
cg13325231	UpHC	DownHC	DownHC	DownHC	DownHC	DownHC	DownHC
cg13331196	DownHC	UpHC	UpHC	UpHC	UpHC		UpHC
cg13420848	UpHC	DownHC	DownHC			DownHC	DownHC
cg13423759	DownHC	UpHC	UpHC	UpHC	UpHC	UpHC	UpHC
cg13448605	DownHC	UpHC		UpHC		UpHC	UpHC
cg13448753	DownHC	UpHC			UpHC	UpHC	UpHC
cg13461622	UpHC	DownHC	DownHC			DownHC	DownHC
cg13466988	DownHC	UpHC	UpHC			UpHC	UpHC
cg13496041	DownHC	UpHC	UpHC			UpHC	UpHC
cg13500819	UpHC	DownHC	DownHC			DownHC	DownHC
cg13558774	UpHC	DownHC	DownHC			DownHC	DownHC
cg13626582	UpHC	DownHC	DownHC	DownHC		DownHC	DownHC
cg13632816	DownHC			UpHC	UpHC	UpHC	UpHC
cg13650938		UpHC		UpHC	UpHC	UpHC	UpHC
cg13667782	DownHC	UpHC	UpHC			UpHC	UpHC
cg13738327		DownHC		DownHC	DownHC	DownHC	DownHC
cg13750061	UpHC	DownHC	DownHC			DownHC	DownHC
cg13790288	UpHC	DownHC	DownHC			DownHC	DownHC
cg13810673	UpHC	DownHC	DownHC			DownHC	DownHC
cg13815684		DownHC	DownHC	DownHC		DownHC	DownHC
cg13832604	DownHC	UpHC	UpHC		UpHC	UpHC	UpHC
cg13862848	UpHC	DownHC	DownHC			DownHC	DownHC
cg13895867		UpHC		UpHC	UpHC	UpHC	UpHC
cg13899718	UpHC	DownHC	DownHC			DownHC	DownHC
cg13920435		UpHC		UpHC	UpHC	UpHC	UpHC
cg13924510	UpHC	DownHC	DownHC			DownHC	DownHC
cg13985784	DownHC	UpHC		UpHC		UpHC	UpHC
cg13996510	UpHC	DownHC	DownHC			DownHC	DownHC
cg14088196	UpHC	DownHC	DownHC	DownHC	DownHC	DownHC	DownHC
cg14094027		UpHC	UpHC	UpHC		UpHC	UpHC
cg14094409	UpHC	DownHC	DownHC	DownHC	DownHC	DownHC	DownHC
cg14102128	DownHC	UpHC		UpHC	UpHC	UpHC	UpHC
cg14106719	UpHC	DownHC	DownHC			DownHC	DownHC
cg14108380		DownHC	DownHC		DownHC	DownHC	DownHC
cg14234406	DownHC	UpHC	UpHC			UpHC	UpHC
cg14255256	DownHC	UpHC		UpHC	UpHC		UpHC
cg14309283	DownHC	UpHC	UpHC	UpHC	UpHC	UpHC	UpHC
cg14314071	DownHC	UpHC		UpHC		UpHC	UpHC
cg14326196	DownHC	UpHC		UpHC	UpHC	UpHC	UpHC
cg14335275	DownHC	UpHC		UpHC	UpHC	UpHC	UpHC
cg14361409		UpHC		UpHC	UpHC	UpHC	UpHC
cg14407179	UpHC	DownHC	DownHC	DownHC	DownHC	DownHC	DownHC
cg14437551	UpHC	DownHC	DownHC	DownHC	DownHC	DownHC	DownHC
cg14508391	DownHC	UpHC	UpHC		UpHC	UpHC	UpHC
cg14510299	DownHC	UpHC	UpHC		UpHC	UpHC	UpHC
cg14511038	DownHC	UpHC	UpHC	UpHC	UpHC	UpHC	UpHC
cg14512870	DownHC	UpHC		UpHC		UpHC	UpHC
cg14556909	UpHC	DownHC			DownHC	DownHC	DownHC
cg14557185	DownHC	UpHC			UpHC	UpHC	UpHC
cg14561229		UpHC		UpHC	UpHC	UpHC	UpHC
cg14576062	DownHC	UpHC			UpHC	UpHC	UpHC
cg14597739	UpHC	DownHC	DownHC	DownHC	DownHC	DownHC	DownHC
cg14603345	DownHC	UpHC	UpHC	UpHC	UpHC	UpHC	UpHC
cg14632696		UpHC	UpHC		UpHC	UpHC	UpHC
cg14651518	UpHC	DownHC	DownHC			DownHC	DownHC
cg14714222	UpHC	DownHC	DownHC			DownHC	DownHC
cg14742079	DownHC	UpHC	UpHC			UpHC	UpHC
cg14742445	DownHC	UpHC	UpHC		UpHC		UpHC
cg14806636	UpHC	DownHC	DownHC			DownHC	DownHC
cg14824901	DownHC	UpHC			UpHC	UpHC	UpHC
cg14845962	DownHC	UpHC	UpHC		UpHC	UpHC	UpHC
cg14851544	DownHC	UpHC	UpHC			UpHC	UpHC
cg14931854	UpHC	DownHC		DownHC		DownHC	DownHC
cg14989202	UpHC	DownHC	DownHC	DownHC		DownHC	DownHC
cg15050390	DownHC	UpHC	UpHC	UpHC		UpHC	UpHC
cg15059065	DownHC	UpHC	UpHC		UpHC	UpHC	UpHC
cg15085899	DownHC	UpHC	UpHC	UpHC	UpHC	UpHC	UpHC
cg15172734	DownHC	UpHC	UpHC		UpHC	UpHC	UpHC
cg15185986	DownHC	UpHC	UpHC			UpHC	UpHC
cg15253304		DownHC	DownHC	DownHC		DownHC	DownHC
cg15258980	UpHC	DownHC	DownHC			DownHC	DownHC
cg15262954	UpHC	DownHC	DownHC			DownHC	DownHC
cg15296767	DownHC	UpHC	UpHC			UpHC	UpHC
cg15309006	DownHC		UpHC		UpHC	UpHC	UpHC
cg15316716	UpHC	DownHC	DownHC			DownHC	DownHC
cg15375424	UpHC	DownHC		DownHC		DownHC	DownHC
cg15392364	UpHC	DownHC	DownHC	DownHC		DownHC	DownHC
cg15402627	UpHC	DownHC	DownHC			DownHC	DownHC
cg15410236		DownHC	DownHC	DownHC	DownHC	DownHC	DownHC
cg15562346	UpHC	DownHC	DownHC	DownHC	DownHC	DownHC	DownHC
cg15575375	DownHC	UpHC	UpHC			UpHC	UpHC
cg15628518		UpHC	UpHC	UpHC		UpHC	UpHC
cg15694422	UpHC	DownHC		DownHC		DownHC	DownHC
cg15744128		UpHC	UpHC	UpHC		UpHC	UpHC
cg15858239	DownHC	UpHC	UpHC		UpHC	UpHC	UpHC
cg15902390	UpHC	DownHC			DownHC	DownHC	DownHC
cg15924868	UpHC	DownHC	DownHC			DownHC	DownHC
cg15929078		UpHC		UpHC	UpHC	UpHC	UpHC
cg16013720	UpHC	DownHC	DownHC			DownHC	DownHC
cg16015423	DownHC	UpHC	UpHC	UpHC	UpHC	UpHC	UpHC
cg16017089	DownHC	UpHC		UpHC		UpHC	UpHC
cg16041981		DownHC	DownHC	DownHC		DownHC	DownHC
cg16075139	UpHC	DownHC			DownHC	DownHC	DownHC
cg16127573	DownHC	UpHC	UpHC			UpHC	UpHC
cg16163847	DownHC	UpHC	UpHC			UpHC	UpHC
cg16219283	UpHC	DownHC	DownHC	DownHC	DownHC	DownHC	DownHC
cg16223546	DownHC	UpHC	UpHC		UpHC	UpHC	UpHC
cg16244648	UpHC	DownHC	DownHC			DownHC	DownHC
cg16248329		UpHC		UpHC	UpHC	UpHC	UpHC
cg16272981	UpHC	DownHC	DownHC	DownHC	DownHC	DownHC	DownHC
cg16348820	DownHC	UpHC	UpHC			UpHC	UpHC
cg16394018	UpHC	DownHC	DownHC			DownHC	DownHC
cg16443148	DownHC	UpHC	UpHC			UpHC	UpHC
cg16452866	UpHC	DownHC	DownHC	DownHC		DownHC	DownHC
cg16509569	UpHC	DownHC	DownHC			DownHC	DownHC
cg16523380		UpHC		UpHC	UpHC	UpHC	UpHC
cg16563470		UpHC	UpHC		UpHC	UpHC	UpHC
cg16606773	DownHC	UpHC	UpHC			UpHC	UpHC
cg16668359	UpHC	DownHC	DownHC			DownHC	DownHC
cg16761754	UpHC	DownHC	DownHC			DownHC	DownHC
cg16774946	UpHC	DownHC	DownHC			DownHC	DownHC
cg16810031	UpHC	DownHC	DownHC	DownHC	DownHC	DownHC	DownHC
cg16811108	UpHC	DownHC	DownHC			DownHC	DownHC
cg16811771	UpHC	DownHC	DownHC			DownHC	DownHC
cg16846645	DownHC	UpHC		UpHC	UpHC		UpHC
cg17095147	UpHC	DownHC	DownHC	DownHC	DownHC	DownHC	DownHC
cg17100943		UpHC	UpHC		UpHC	UpHC	UpHC
cg17143376	UpHC	DownHC	DownHC			DownHC	DownHC
cg17167852	DownHC	UpHC	UpHC	UpHC	UpHC		UpHC
cg17169196	UpHC	DownHC	DownHC	DownHC	DownHC	DownHC	DownHC
cg17173767	DownHC	UpHC	UpHC		UpHC	UpHC	UpHC
cg17176573	DownHC	UpHC		UpHC	UpHC		UpHC
cg17178175	DownHC	UpHC	UpHC			UpHC	UpHC
cg17186168		UpHC		UpHC	UpHC	UpHC	UpHC
cg17187521		UpHC	UpHC	UpHC		UpHC	UpHC
cg17261708	DownHC	UpHC	UpHC		UpHC	UpHC	UpHC
cg17296589	DownHC	UpHC	UpHC			UpHC	UpHC
cg17342469	DownHC	UpHC	UpHC		UpHC	UpHC	UpHC
cg17370163	DownHC	UpHC		UpHC	UpHC	UpHC	UpHC
cg17448192	UpHC	DownHC	DownHC			DownHC	DownHC
cg17478979	DownHC	UpHC	UpHC	UpHC	UpHC	UpHC	UpHC
cg17525495	DownHC	UpHC	UpHC		UpHC	UpHC	UpHC
cg17587997		DownHC	DownHC	DownHC		DownHC	DownHC
cg17666418	UpHC	DownHC	DownHC			DownHC	DownHC
cg17741993		DownHC	DownHC		DownHC	DownHC	DownHC
cg17772171	DownHC	UpHC	UpHC	UpHC		UpHC	UpHC
cg17813891	UpHC	DownHC	DownHC	DownHC		DownHC	DownHC
cg17836145	UpHC	DownHC	DownHC			DownHC	DownHC
cg17842918	DownHC	UpHC	UpHC	UpHC		UpHC	UpHC
cg17916490		UpHC		UpHC	UpHC	UpHC	UpHC
cg17917325	DownHC	UpHC	UpHC			UpHC	UpHC
cg18046677	DownHC	UpHC	UpHC			UpHC	UpHC
cg18050634	UpHC	DownHC	DownHC	DownHC	DownHC	DownHC	DownHC
cg18128887	UpHC	DownHC	DownHC		DownHC	DownHC	DownHC
cg18136932	DownHC	UpHC			UpHC	UpHC	UpHC
cg18153977		UpHC	UpHC		UpHC	UpHC	UpHC
cg18160402	DownHC	UpHC		UpHC		UpHC	UpHC
cg18182216	DownHC	UpHC	UpHC			UpHC	UpHC
cg18213545	DownHC	UpHC			UpHC	UpHC	UpHC
cg18322510	DownHC	UpHC	UpHC		UpHC		UpHC
cg18329187		UpHC	UpHC	UpHC		UpHC	UpHC
cg18362281	UpHC	DownHC	DownHC			DownHC	DownHC
cg18396832		UpHC		UpHC	UpHC	UpHC	UpHC
cg18407309	UpHC	DownHC	DownHC			DownHC	DownHC
cg18430255	UpHC	DownHC	DownHC			DownHC	DownHC
cg18448746	UpHC	DownHC	DownHC			DownHC	DownHC
cg18448949	UpHC	DownHC	DownHC			DownHC	DownHC
cg18562578	UpHC	DownHC	DownHC			DownHC	DownHC
cg18569141	DownHC	UpHC	UpHC			UpHC	UpHC
cg18588266	UpHC	DownHC	DownHC			DownHC	DownHC
cg18621299	UpHC	DownHC	DownHC			DownHC	DownHC
cg18647259	DownHC	UpHC		UpHC	UpHC	UpHC	UpHC
cg18728780	UpHC	UpHC		UpHC		UpHC	UpHC
cg18763165	DownHC	UpHC		UpHC	UpHC	UpHC	UpHC
cg18778433		UpHC	UpHC	UpHC	UpHC	UpHC	UpHC
cg18792146	UpHC	UpHC	UpHC			UpHC	UpHC
cg18794839		UpHC	UpHC	UpHC	UpHC	UpHC	UpHC
cg18825531	DownHC	UpHC	UpHC	UpHC	UpHC		UpHC
cg18856478	DownHC	UpHC	UpHC		UpHC	UpHC	UpHC
cg18896032	UpHC	DownHC	DownHC		DownHC	DownHC	DownHC
cg18918390	DownHC	UpHC	UpHC			UpHC	UpHC
cg18932726	DownHC	UpHC	UpHC	UpHC	UpHC	UpHC	UpHC
cg18982286	DownHC	UpHC			UpHC	UpHC	UpHC
cg19008720		DownHC	DownHC	DownHC		DownHC	DownHC
cg19009280	UpHC	DownHC	DownHC			DownHC	DownHC
cg19021985	UpHC	DownHC	DownHC		DownHC	DownHC	DownHC
cg19156483		UpHC		UpHC	UpHC	UpHC	UpHC
cg19210276		UpHC	UpHC	UpHC	UpHC	UpHC	UpHC
cg19219778	UpHC	DownHC	DownHC			DownHC	DownHC
cg19254118	DownHC	UpHC	UpHC			UpHC	UpHC
cg19269426	UpHC	DownHC		DownHC		DownHC	DownHC
cg19308375	UpHC	DownHC			DownHC	DownHC	DownHC
cg19356022	DownHC	UpHC		UpHC		UpHC	UpHC
cg19385090	UpHC	DownHC	DownHC			DownHC	DownHC
cg19414630	DownHC	UpHC	UpHC		UpHC		UpHC
cg19443920	DownHC	UpHC	UpHC		UpHC	UpHC	UpHC
cg19446990		UpHC	UpHC	UpHC	UpHC	UpHC	UpHC
cg19456938	UpHC	DownHC	DownHC			DownHC	DownHC
cg19458020	DownHC	UpHC	UpHC		UpHC	UpHC	UpHC
cg19463193	DownHC	UpHC	UpHC			UpHC	UpHC
cg19466818	UpHC	DownHC	DownHC			DownHC	DownHC
cg19474047		UpHC	UpHC		UpHC	UpHC	UpHC
cg19503640	UpHC	DownHC	DownHC			DownHC	DownHC
cg19507068		UpHC		UpHC	UpHC	UpHC	UpHC
cg19508900	DownHC	UpHC		UpHC	UpHC	UpHC	UpHC
cg19517476	UpHC	DownHC	DownHC	DownHC		DownHC	DownHC
cg19529732	UpHC	DownHC	DownHC		DownHC	DownHC	DownHC
cg19593285	UpHC	DownHC	DownHC	DownHC		DownHC	DownHC
cg19627093	UpHC	DownHC	DownHC	DownHC	DownHC	DownHC	DownHC
cg19645616	DownHC	UpHC	UpHC			UpHC	UpHC
cg19646897	UpHC	DownHC	DownHC			DownHC	DownHC
cg19675778	DownHC	UpHC	UpHC		UpHC	UpHC	UpHC
cg19713567	DownHC	UpHC	UpHC	UpHC	UpHC		UpHC
cg19733736	DownHC	UpHC	UpHC			UpHC	UpHC
cg19749538	UpHC		DownHC		DownHC	DownHC	DownHC
cg19878482	DownHC	UpHC	UpHC	UpHC	UpHC	UpHC	UpHC
cg19982668	DownHC	UpHC	UpHC			UpHC	UpHC
cg20042612		DownHC	DownHC	DownHC		DownHC	DownHC
cg20086579		DownHC	DownHC	DownHC	DownHC	DownHC	DownHC
cg20113012	DownHC	UpHC	UpHC	UpHC	UpHC	UpHC	UpHC
cg20155875	DownHC	UpHC	UpHC			UpHC	UpHC
cg20170223	UpHC	DownHC	DownHC			DownHC	DownHC
cg20240347	DownHC	DownHC	DownHC	DownHC		DownHC	DownHC
cg20271029	DownHC	UpHC	UpHC			UpHC	UpHC
cg20274950		UpHC		UpHC	UpHC	UpHC	UpHC
cg20317748	DownHC	UpHC	UpHC	UpHC	UpHC	UpHC	UpHC
cg20319457	DownHC	UpHC	UpHC			UpHC	UpHC
cg20340302	DownHC	UpHC		UpHC		UpHC	UpHC
cg20451986	UpHC	DownHC	DownHC			DownHC	DownHC
cg20464719	DownHC	UpHC		UpHC	UpHC	UpHC	UpHC
cg20472746	UpHC	DownHC	DownHC			DownHC	DownHC
cg20485084	UpHC	DownHC	DownHC	DownHC		DownHC	DownHC
cg20504474	UpHC	DownHC		DownHC		DownHC	DownHC
cg20518446	DownHC	UpHC	UpHC	UpHC	UpHC	UpHC	UpHC
cg20533952		UpHC	UpHC	UpHC	UpHC	UpHC	UpHC
cg20535085	UpHC	DownHC	DownHC			DownHC	DownHC
cg20600379	UpHC	DownHC		DownHC		DownHC	DownHC
cg20618695		UpHC	UpHC	UpHC		UpHC	UpHC
cg20769177	DownHC	UpHC		UpHC	UpHC		UpHC
cg20811607	DownHC	UpHC	UpHC			UpHC	UpHC
cg20870000	UpHC	DownHC	DownHC			DownHC	DownHC
cg20918393	DownHC	UpHC	UpHC		UpHC		UpHC
cg20934105	UpHC	DownHC	DownHC			DownHC	DownHC
cg20959480		DownHC		DownHC	DownHC	DownHC	DownHC
cg20981219	DownHC	UpHC	UpHC			UpHC	UpHC
cg21057323	UpHC	DownHC	DownHC		DownHC	DownHC	DownHC
cg21164509	UpHC	DownHC	DownHC			DownHC	DownHC
cg21185662	DownHC	UpHC	UpHC			UpHC	UpHC
cg21201401		DownHC		DownHC	DownHC	DownHC	DownHC
cg21221767	UpHC	DownHC	DownHC			DownHC	DownHC
cg21233003	DownHC	UpHC	UpHC	UpHC	UpHC	UpHC	UpHC
cg21248060		DownHC	DownHC	DownHC	DownHC	DownHC	DownHC
cg21272996		UpHC	UpHC	UpHC		UpHC	UpHC
cg21280719	DownHC	UpHC	UpHC		UpHC		UpHC
cg21344746		UpHC	UpHC	UpHC	UpHC	UpHC	UpHC
cg21359303		DownHC	DownHC		DownHC	DownHC	DownHC
cg21387735		DownHC	DownHC		DownHC	DownHC	DownHC
cg21565496	UpHC	DownHC	DownHC	DownHC	DownHC	DownHC	DownHC
cg21637392	UpHC	DownHC	DownHC			DownHC	DownHC
cg21726372	UpHC	DownHC	DownHC			DownHC	DownHC
cg21749794		DownHC	DownHC	DownHC		DownHC	DownHC
cg21826784	DownHC	UpHC	UpHC	UpHC	UpHC	UpHC	UpHC
cg21848117	UpHC	DownHC	DownHC	DownHC	DownHC	DownHC	DownHC
cg21856067	DownHC	UpHC	UpHC			UpHC	UpHC
cg21863949	DownHC	UpHC	UpHC	UpHC	UpHC	UpHC	UpHC
cg21869046	DownHC	UpHC	UpHC			UpHC	UpHC
cg21937377	UpHC	DownHC		DownHC		DownHC	DownHC
cg21939215	UpHC	DownHC	DownHC			DownHC	DownHC
cg21999229	UpHC	DownHC	DownHC	DownHC	DownHC	DownHC	DownHC
cg22012583	UpHC	DownHC	DownHC			DownHC	DownHC
cg22014112	UpHC	DownHC		DownHC	DownHC		DownHC
cg22014887	UpHC	DownHC	DownHC	DownHC	DownHC	DownHC	DownHC
cg22033586	DownHC	UpHC	UpHC		UpHC	UpHC	UpHC
cg22065614		UpHC		UpHC	UpHC	UpHC	UpHC
cg22242842	UpHC	DownHC		DownHC		DownHC	DownHC
cg22249612	DownHC	UpHC	UpHC	UpHC		UpHC	UpHC
cg22254463	DownHC	UpHC	UpHC			UpHC	UpHC
cg22285621		UpHC	UpHC	UpHC		UpHC	UpHC
cg22286382	UpHC	DownHC	DownHC			DownHC	DownHC
cg22309950	UpHC	DownHC	DownHC			DownHC	DownHC
cg22324981		DownHC	DownHC	DownHC	DownHC	DownHC	DownHC
cg22365276	DownHC	UpHC	UpHC	UpHC	UpHC		UpHC
cg22410057		UpHC		UpHC	UpHC	UpHC	UpHC
cg22432760		DownHC		DownHC	DownHC	DownHC	DownHC
cg22436753	UpHC	DownHC	DownHC			DownHC	DownHC
cg22437405	DownHC	UpHC	UpHC			UpHC	UpHC
cg22505075	UpHC	DownHC	DownHC			DownHC	DownHC
cg22514722	UpHC	DownHC	DownHC	DownHC		DownHC	DownHC
cg22517705	UpHC	DownHC	DownHC			DownHC	DownHC
cg22580512	DownHC	UpHC	UpHC			UpHC	UpHC
cg22604316	UpHC	DownHC	DownHC			DownHC	DownHC
cg22620363	DownHC	UpHC			UpHC	UpHC	UpHC
cg22626522	DownHC	UpHC	UpHC			UpHC	UpHC
cg22632840	DownHC	UpHC	UpHC	UpHC	UpHC	UpHC	UpHC
cg22687244	UpHC	DownHC	DownHC			DownHC	DownHC
cg22697239		DownHC	DownHC	DownHC	DownHC	DownHC	DownHC
cg22706883	DownHC		UpHC	UpHC	UpHC	UpHC	UpHC
cg22750001	UpHC	DownHC	DownHC			DownHC	DownHC
cg22758493	DownHC	UpHC	UpHC			UpHC	UpHC
cg22778981	DownHC	UpHC	UpHC		UpHC	UpHC	UpHC
cg22797031	UpHC	DownHC	DownHC			DownHC	DownHC
cg22908423	DownHC	UpHC	UpHC			UpHC	UpHC
cg23001918	UpHC	DownHC	DownHC		DownHC	DownHC	DownHC
cg23044053	DownHC	UpHC	UpHC		UpHC	UpHC	UpHC
cg23051349	DownHC	UpHC	UpHC	UpHC		UpHC	UpHC
cg23079808	DownHC	UpHC	UpHC	UpHC	UpHC	UpHC	UpHC
cg23099439	DownHC	UpHC	UpHC			UpHC	UpHC
cg23130097		UpHC		UpHC	UpHC	UpHC	UpHC
cg23161218	DownHC	UpHC	UpHC			UpHC	UpHC
cg23211791	DownHC	UpHC	UpHC			UpHC	UpHC
cg23240927	DownHC	UpHC	UpHC		UpHC		UpHC
cg23261343	DownHC	UpHC	UpHC	UpHC	UpHC	UpHC	UpHC
cg23272978		DownHC	DownHC	DownHC	DownHC	DownHC	DownHC
cg23280305	UpHC	DownHC	DownHC			DownHC	DownHC
cg23304605	UpHC	DownHC		DownHC	DownHC	DownHC	DownHC
cg23325384	DownHC	UpHC			UpHC	UpHC	UpHC
cg23326607	UpHC	DownHC	DownHC			DownHC	DownHC
cg23330450	UpHC	DownHC	DownHC			DownHC	DownHC
cg23411426	UpHC	DownHC	DownHC			DownHC	DownHC
cg23420260		UpHC		UpHC	UpHC	UpHC	UpHC
cg23474890		DownHC	DownHC	DownHC	DownHC	DownHC	DownHC
cg23522611	DownHC	UpHC	UpHC	UpHC	UpHC		UpHC
cg23548201	UpHC	UpHC		UpHC		UpHC	UpHC
cg23595451	DownHC	UpHC	UpHC		UpHC		UpHC
cg23625628		UpHC		UpHC	UpHC	UpHC	UpHC
cg23655651	DownHC	UpHC	UpHC			UpHC	UpHC
cg23663428	UpHC	DownHC	DownHC			DownHC	DownHC
cg23695504		UpHC	UpHC	UpHC	UpHC	UpHC	UpHC
cg23849826	DownHC	UpHC	UpHC			UpHC	UpHC
cg23944804		UpHC		UpHC	UpHC	UpHC	UpHC
cg23949574	UpHC	DownHC	DownHC		DownHC	DownHC	DownHC
cg23954153	DownHC	UpHC	UpHC		UpHC	UpHC	UpHC
cg23981871	UpHC	DownHC	DownHC			DownHC	DownHC
cg24096680	DownHC	UpHC	UpHC			UpHC	UpHC
cg24114556	UpHC	DownHC	DownHC			DownHC	DownHC
cg24124443	DownHC	UpHC		UpHC	UpHC	UpHC	UpHC
cg24163242	DownHC	UpHC	UpHC	UpHC	UpHC	UpHC	UpHC
cg24169315	UpHC	DownHC	DownHC			DownHC	DownHC
cg24207161	UpHC	DownHC		DownHC		DownHC	DownHC
cg24216596	UpHC	DownHC	DownHC			DownHC	DownHC
cg24216966		DownHC	DownHC	DownHC		DownHC	DownHC
cg24217003	UpHC	DownHC	DownHC			DownHC	DownHC
cg24247537	UpHC	DownHC	DownHC			DownHC	DownHC
cg24279243	DownHC	UpHC	UpHC			UpHC	UpHC
cg24290574	UpHC	DownHC	DownHC			DownHC	DownHC
cg24323958	DownHC	UpHC	UpHC	UpHC		UpHC	UpHC
cg24384195	UpHC	DownHC	DownHC			DownHC	DownHC
cg24405567	DownHC	UpHC	UpHC			UpHC	UpHC
cg24428877	DownHC	UpHC		UpHC	UpHC	UpHC	UpHC
cg24442740		UpHC	UpHC		UpHC	UpHC	UpHC
cg24453664	DownHC	UpHC	UpHC	UpHC	UpHC	UpHC	UpHC
cg24457649	UpHC	DownHC	DownHC			DownHC	DownHC
cg24459792	UpHC	DownHC	DownHC			DownHC	DownHC
cg24486037	DownHC	UpHC	UpHC			UpHC	UpHC
cg24488891	DownHC	UpHC			UpHC	UpHC	UpHC
cg24507266	DownHC	UpHC	UpHC		UpHC	UpHC	UpHC
cg24566400		UpHC		UpHC	UpHC	UpHC	UpHC
cg24595606	UpHC	DownHC	DownHC			DownHC	DownHC
cg24601480	DownHC	UpHC	UpHC			UpHC	UpHC
cg24603464	DownHC	UpHC	UpHC		UpHC	UpHC	UpHC
cg24624505	DownHC	UpHC	UpHC			UpHC	UpHC
cg24634420		UpHC		UpHC	UpHC	UpHC	UpHC
cg24673600	UpHC	DownHC	DownHC			DownHC	DownHC
cg24679890	DownHC	UpHC	UpHC	UpHC		UpHC	UpHC
cg24725263	DownHC		UpHC		UpHC	UpHC	UpHC
cg24810836	DownHC	UpHC	UpHC			UpHC	UpHC
cg24874003	DownHC	UpHC	UpHC			UpHC	UpHC
cg24908814	DownHC			UpHC	UpHC	UpHC	UpHC
cg24937747	DownHC	UpHC		UpHC		UpHC	UpHC
cg24973755	UpHC	DownHC	DownHC			DownHC	DownHC
cg25015038	DownHC	UpHC	UpHC			UpHC	UpHC
cg25037165	DownHC	UpHC	UpHC		UpHC	UpHC	UpHC
cg25051529		UpHC		UpHC	UpHC	UpHC	UpHC
cg25101863	UpHC	DownHC	DownHC			DownHC	DownHC
cg25117875	DownHC	UpHC	UpHC	UpHC	UpHC	UpHC	UpHC
cg25124276	DownHC	UpHC			UpHC	UpHC	UpHC
cg25131632	UpHC	DownHC	DownHC		DownHC	DownHC	DownHC
cg25140783	UpHC	DownHC		DownHC	DownHC	DownHC	DownHC
cg25243082	UpHC	DownHC	DownHC			DownHC	DownHC
cg25249286	DownHC	UpHC	UpHC			UpHC	UpHC
cg25256924	UpHC	DownHC	DownHC	DownHC		DownHC	DownHC
cg25315312		DownHC	DownHC		DownHC	DownHC	DownHC
cg25487405	DownHC	UpHC	UpHC			UpHC	UpHC
cg25491558	DownHC	UpHC	UpHC			UpHC	UpHC
cg25499099	DownHC	UpHC	UpHC		UpHC	UpHC	UpHC
cg25542319	DownHC	UpHC	UpHC			UpHC	UpHC
cg25566507	DownHC	UpHC		UpHC		UpHC	UpHC
cg25570278		UpHC		UpHC	UpHC	UpHC	UpHC
cg25574765	UpHC	DownHC	DownHC	DownHC	DownHC	DownHC	DownHC
cg25597623	DownHC	UpHC	UpHC			UpHC	UpHC
cg25650964	UpHC	DownHC	DownHC			DownHC	DownHC
cg25718467	UpHC	DownHC	DownHC			DownHC	DownHC
cg25724283		UpHC		UpHC	UpHC	UpHC	UpHC
cg25753024		UpHC		UpHC	UpHC	UpHC	UpHC
cg25759064	DownHC	UpHC	UpHC			UpHC	UpHC
cg25779483		UpHC		UpHC	UpHC	UpHC	UpHC
cg25801976	DownHC	UpHC	UpHC		UpHC	UpHC	UpHC
cg25814969	UpHC	DownHC	DownHC			DownHC	DownHC
cg25817701	UpHC	DownHC	DownHC	DownHC	DownHC	DownHC	DownHC
cg25824217	UpHC	DownHC	DownHC			DownHC	DownHC
cg25863289	DownHC	UpHC	UpHC			UpHC	UpHC
cg25936358	DownHC	UpHC	UpHC		UpHC	UpHC	UpHC
cg25942990	UpHC	DownHC	DownHC			DownHC	DownHC
cg25984344		UpHC		UpHC	UpHC	UpHC	UpHC
cg26003388		DownHC	DownHC	DownHC	DownHC	DownHC	DownHC
cg26008365		UpHC	UpHC	UpHC	UpHC	UpHC	UpHC
cg26033520	DownHC	UpHC			UpHC	UpHC	UpHC
cg26038582	DownHC	UpHC			UpHC	UpHC	UpHC
cg26065909	DownHC	UpHC	UpHC			UpHC	UpHC
cg26116326	DownHC	UpHC	UpHC			UpHC	UpHC
cg26131026	UpHC	DownHC	DownHC			DownHC	DownHC
cg26151910	UpHC	DownHC	DownHC			DownHC	DownHC
cg26203383	UpHC	DownHC	DownHC			DownHC	DownHC
cg26216618	UpHC	DownHC	DownHC	DownHC		DownHC	DownHC
cg26232412	UpHC	DownHC	DownHC	DownHC		DownHC	DownHC
cg26238041			UpHC	UpHC	UpHC	UpHC	UpHC
cg26267430	UpHC	DownHC			DownHC	DownHC	DownHC
cg26296101	UpHC	DownHC	DownHC			DownHC	DownHC
cg26337070		UpHC	UpHC	UpHC		UpHC	UpHC
cg26411522	DownHC	UpHC	UpHC			UpHC	UpHC
cg26426437		DownHC	DownHC	DownHC	DownHC	DownHC	DownHC
cg26516200	UpHC	DownHC	DownHC			DownHC	DownHC
cg26516362	DownHC	UpHC	UpHC			UpHC	UpHC
cg26558485		UpHC	UpHC	UpHC	UpHC		UpHC
cg26565021	DownHC	UpHC		UpHC		UpHC	UpHC
cg26568226	UpHC	DownHC	DownHC	DownHC	DownHC	DownHC	DownHC
cg26579578		DownHC		DownHC	DownHC	DownHC	DownHC
cg26581206	DownHC	UpHC	UpHC			UpHC	UpHC
cg26615224		DownHC	DownHC	DownHC	DownHC	DownHC	DownHC
cg26647600	UpHC	DownHC	DownHC	DownHC		DownHC	DownHC
cg26651950	UpHC	DownHC	DownHC			DownHC	DownHC
cg26741686	DownHC	UpHC	UpHC		UpHC	UpHC	UpHC
cg26757673	UpHC	DownHC	DownHC	DownHC		DownHC	DownHC
cg26789779		UpHC		UpHC	UpHC	UpHC	UpHC
cg26815454	UpHC	DownHC	DownHC			DownHC	DownHC
cg26870746		DownHC	DownHC	DownHC		DownHC	DownHC
cg26876664	UpHC	DownHC	DownHC		DownHC	DownHC	DownHC
cg26885220		UpHC		UpHC	UpHC	UpHC	UpHC
cg26894079	DownHC	UpHC	UpHC	UpHC		UpHC	UpHC
cg26917540	DownHC	UpHC	UpHC	UpHC		UpHC	UpHC
cg26929272	DownHC	UpHC	UpHC		UpHC		UpHC
cg27005749	DownHC	DownHC	UpHC			DownHC	DownHC
cg27026786	UpHC	DownHC		DownHC		DownHC	DownHC
cg27150870	UpHC	DownHC	DownHC	DownHC	DownHC	DownHC	DownHC
cg27179101	DownHC	UpHC	UpHC		UpHC		UpHC
cg27215100	UpHC	DownHC	DownHC			DownHC	DownHC
cg27312312	DownHC	UpHC			UpHC	UpHC	UpHC
cg27367170	DownHC	UpHC	UpHC	UpHC			UpHC
cg27405400	UpHC	DownHC	DownHC		DownHC	DownHC	DownHC
cg27424995		UpHC	UpHC		UpHC	UpHC	UpHC
cg27506442	UpHC	DownHC	DownHC		DownHC	DownHC	DownHC
cg27527018	DownHC	UpHC	UpHC			UpHC	UpHC
cg27631256	UpHC	DownHC	DownHC			DownHC	DownHC

## Sheet: TMB
	BRCA	CESC	HNSC	LIHC	SKCM	STAD	UCEC	Direction
cg00011616	UpHC			DownHC	UpHC	UpHC	UpHC	UpHC
cg00012692	DownHC			DownHC	DownHC		DownHC	DownHC
cg00015530	DownHC	DownHC			DownHC		DownHC	DownHC
cg00035316	DownHC	DownHC		DownHC	DownHC			DownHC
cg00041575	DownHC	DownHC		DownHC	DownHC			DownHC
cg00044505	UpHC	UpHC	UpHC		UpHC			UpHC
cg00045114	DownHC	DownHC		DownHC	DownHC			DownHC
cg00059459	DownHC	DownHC			DownHC		DownHC	DownHC
cg00149213	DownHC	DownHC		DownHC	DownHC			DownHC
cg00155063	DownHC		DownHC	DownHC	DownHC			DownHC
cg00161225	DownHC	DownHC		DownHC	DownHC			DownHC
cg00176863	UpHC	UpHC			UpHC		UpHC	UpHC
cg00179026	DownHC	DownHC		DownHC	DownHC			DownHC
cg00187889		DownHC	DownHC	DownHC	DownHC			DownHC
cg00221794	DownHC		DownHC		DownHC	DownHC	DownHC	DownHC
cg00246969	UpHC	UpHC			UpHC		UpHC	UpHC
cg00335712	UpHC		UpHC		UpHC	UpHC		UpHC
cg00355235	DownHC	DownHC	DownHC	DownHC	DownHC			DownHC
cg00430036	UpHC	UpHC			UpHC		UpHC	UpHC
cg00446123	DownHC		DownHC	DownHC	DownHC			DownHC
cg00448868	UpHC	UpHC			UpHC		UpHC	UpHC
cg00450164	DownHC	DownHC		DownHC	DownHC			DownHC
cg00460983	UpHC	UpHC			UpHC		UpHC	UpHC
cg00502099	DownHC	DownHC		DownHC	DownHC			DownHC
cg00532474	UpHC	UpHC			UpHC	UpHC		UpHC
cg00569276	DownHC	DownHC		DownHC	DownHC		DownHC	DownHC
cg00604356	DownHC	DownHC		DownHC	DownHC			DownHC
cg00661777	DownHC	DownHC		DownHC	DownHC			DownHC
cg00681462	DownHC	DownHC			DownHC		DownHC	DownHC
cg00689612	DownHC	DownHC		DownHC	DownHC			DownHC
cg00691123	UpHC				UpHC	UpHC	UpHC	UpHC
cg00697658	DownHC	DownHC		DownHC	DownHC			DownHC
cg00702417	DownHC			DownHC	DownHC		DownHC	DownHC
cg00739778	UpHC	UpHC			UpHC		UpHC	UpHC
cg00744866	UpHC				UpHC	UpHC	UpHC	UpHC
cg00807235	DownHC	DownHC	DownHC	DownHC	DownHC			DownHC
cg00829990	UpHC				UpHC	UpHC	UpHC	UpHC
cg00867406	DownHC	DownHC	DownHC	DownHC	DownHC			DownHC
cg00873050	UpHC		UpHC	UpHC		UpHC		UpHC
cg00902374	DownHC	DownHC		DownHC	DownHC		DownHC	DownHC
cg00921266	UpHC	UpHC			UpHC		UpHC	UpHC
cg01010328	DownHC	DownHC	DownHC	DownHC	DownHC			DownHC
cg01054110	UpHC	UpHC			UpHC		UpHC	UpHC
cg01089914	UpHC	UpHC			UpHC		UpHC	UpHC
cg01128482	DownHC	DownHC		DownHC	DownHC			DownHC
cg01138448	DownHC	DownHC		DownHC	DownHC			DownHC
cg01151584	DownHC	DownHC	DownHC		DownHC		DownHC	DownHC
cg01154505	DownHC	DownHC	DownHC		DownHC			DownHC
cg01199327	DownHC	DownHC	DownHC		DownHC			DownHC
cg01231183	DownHC			DownHC	DownHC		DownHC	DownHC
cg01264765	DownHC	DownHC		DownHC	DownHC			DownHC
cg01280881	DownHC	DownHC		DownHC	DownHC			DownHC
cg01297020	DownHC	DownHC	DownHC			DownHC	DownHC	DownHC
cg01345395	DownHC	DownHC		DownHC	DownHC			DownHC
cg01348584	DownHC	DownHC		DownHC	DownHC		DownHC	DownHC
cg01360627	DownHC	DownHC	DownHC	DownHC	DownHC		DownHC	DownHC
cg01426713	UpHC	UpHC			UpHC		UpHC	UpHC
cg01508380	UpHC	UpHC	UpHC		UpHC		UpHC	UpHC
cg01513157	UpHC	UpHC	UpHC		UpHC			UpHC
cg01545109	DownHC			DownHC	DownHC		DownHC	DownHC
cg01552272	UpHC	UpHC			UpHC		UpHC	UpHC
cg01556706	UpHC	UpHC	UpHC	DownHC	UpHC			UpHC
cg01595951	DownHC	DownHC	DownHC		DownHC			DownHC
cg01681098		DownHC		DownHC	DownHC		DownHC	DownHC
cg01710351	DownHC	DownHC		DownHC	DownHC			DownHC
cg01782826	DownHC	DownHC		DownHC	DownHC			DownHC
cg01804934	DownHC		DownHC	DownHC	DownHC			DownHC
cg01810875	DownHC	DownHC		DownHC	DownHC			DownHC
cg01826254	DownHC	DownHC		DownHC	DownHC			DownHC
cg01850135	DownHC	DownHC			DownHC		DownHC	DownHC
cg01870865	UpHC	UpHC			UpHC		UpHC	UpHC
cg01894038	UpHC	UpHC			UpHC		UpHC	UpHC
cg01898661	UpHC		UpHC		UpHC	UpHC		UpHC
cg01920657	UpHC		UpHC		UpHC	UpHC		UpHC
cg01968525	UpHC	UpHC	UpHC				UpHC	UpHC
cg01988891	DownHC	DownHC		DownHC	DownHC			DownHC
cg02003159	UpHC		UpHC		UpHC	UpHC		UpHC
cg02012974	UpHC	UpHC			UpHC		UpHC	UpHC
cg02030929	DownHC	DownHC		DownHC	DownHC		DownHC	DownHC
cg02053477	DownHC	DownHC	DownHC		DownHC			DownHC
cg02081019	DownHC	DownHC		DownHC	DownHC		DownHC	DownHC
cg02086195	UpHC	UpHC			UpHC		UpHC	UpHC
cg02127375	DownHC	DownHC		DownHC	DownHC			DownHC
cg02143404	UpHC				UpHC	UpHC	UpHC	UpHC
cg02231590	DownHC	DownHC		DownHC	DownHC			DownHC
cg02278841	DownHC	DownHC		DownHC	DownHC			DownHC
cg02311414	UpHC		UpHC		UpHC	UpHC		UpHC
cg02352281	DownHC	DownHC		DownHC	DownHC		DownHC	DownHC
cg02371376	DownHC			DownHC	DownHC		DownHC	DownHC
cg02402436	DownHC	DownHC	DownHC	DownHC	DownHC			DownHC
cg02424654	DownHC	DownHC		DownHC	DownHC			DownHC
cg02484343	DownHC	DownHC	DownHC		DownHC			DownHC
cg02487453	UpHC	UpHC	UpHC		UpHC	UpHC		UpHC
cg02493211	UpHC			UpHC	UpHC		UpHC	UpHC
cg02500392	DownHC	DownHC		DownHC	DownHC			DownHC
cg02501827	UpHC	UpHC			UpHC		UpHC	UpHC
cg02609279	DownHC	DownHC		DownHC	DownHC		DownHC	DownHC
cg02623028	DownHC	DownHC		DownHC			DownHC	DownHC
cg02686793	UpHC	UpHC			UpHC		UpHC	UpHC
cg02687026	DownHC			DownHC	DownHC		DownHC	DownHC
cg02691035	DownHC	DownHC			DownHC		DownHC	DownHC
cg02751808	DownHC	DownHC		DownHC	DownHC			DownHC
cg02763536	UpHC				UpHC	UpHC	UpHC	UpHC
cg02806715	DownHC		DownHC		DownHC		DownHC	DownHC
cg02841912	DownHC	DownHC		DownHC	DownHC			DownHC
cg02874031	DownHC	DownHC		DownHC	DownHC			DownHC
cg02927252	DownHC	DownHC	DownHC	DownHC	DownHC			DownHC
cg02987482	UpHC	UpHC			UpHC		UpHC	UpHC
cg02997560	DownHC	DownHC		DownHC	DownHC			DownHC
cg03032098	UpHC		UpHC	DownHC	UpHC		UpHC	UpHC
cg03070297	UpHC		UpHC	UpHC	UpHC			UpHC
cg03086003	DownHC	DownHC		DownHC	DownHC			DownHC
cg03129384	UpHC		UpHC	UpHC	UpHC			UpHC
cg03130090	DownHC			DownHC	DownHC		DownHC	DownHC
cg03172657	DownHC	DownHC	DownHC		DownHC			DownHC
cg03217587	DownHC	DownHC		DownHC	DownHC			DownHC
cg03242819	UpHC		UpHC	UpHC	UpHC			UpHC
cg03278514	DownHC			DownHC	DownHC		DownHC	DownHC
cg03297901	DownHC	DownHC		DownHC	DownHC		DownHC	DownHC
cg03354616	UpHC	UpHC			UpHC		UpHC	UpHC
cg03363478	DownHC	DownHC	DownHC	DownHC				DownHC
cg03388043	DownHC	DownHC	DownHC		DownHC		DownHC	DownHC
cg03421440	DownHC	DownHC		DownHC	DownHC			DownHC
cg03445151	UpHC	UpHC			UpHC	UpHC	UpHC	UpHC
cg03450948	UpHC		UpHC	UpHC	UpHC		UpHC	UpHC
cg03451670	UpHC			UpHC	UpHC	UpHC		UpHC
cg03494648	DownHC		DownHC	DownHC	DownHC		DownHC	DownHC
cg03519577	DownHC			DownHC	DownHC		DownHC	DownHC
cg03526142	DownHC	DownHC	DownHC		DownHC			DownHC
cg03565189	UpHC		UpHC	UpHC	UpHC	UpHC		UpHC
cg03578193	DownHC	DownHC	DownHC		DownHC			DownHC
cg03649649	DownHC	DownHC	DownHC		DownHC		DownHC	DownHC
cg03666441	UpHC	UpHC	UpHC		UpHC			UpHC
cg03674127	UpHC		UpHC		UpHC	UpHC		UpHC
cg03679305	DownHC	DownHC		DownHC	DownHC			DownHC
cg03699182	UpHC		UpHC			UpHC	UpHC	UpHC
cg03722295	DownHC	DownHC		DownHC	DownHC			DownHC
cg03738384		DownHC	DownHC	DownHC	DownHC			DownHC
cg03780927	UpHC	UpHC	UpHC	UpHC	UpHC		UpHC	UpHC
cg03803789	UpHC	UpHC			UpHC		UpHC	UpHC
cg03830585	DownHC	DownHC		DownHC	DownHC			DownHC
cg03832522	DownHC			DownHC	DownHC		DownHC	DownHC
cg03835987	UpHC	UpHC			UpHC		UpHC	UpHC
cg03840259	DownHC	DownHC		DownHC	DownHC			DownHC
cg03841065	DownHC	DownHC			DownHC		DownHC	DownHC
cg03846076			DownHC	DownHC	DownHC	DownHC		DownHC
cg03892356	DownHC	DownHC		DownHC	DownHC			DownHC
cg03963198	UpHC		UpHC	DownHC	UpHC		UpHC	UpHC
cg03967627	UpHC	UpHC			UpHC		UpHC	UpHC
cg03995631	DownHC	DownHC		DownHC	DownHC			DownHC
cg04042468	UpHC				UpHC	UpHC	UpHC	UpHC
cg04074140	UpHC		UpHC		UpHC	UpHC		UpHC
cg04105416	DownHC			DownHC	DownHC		DownHC	DownHC
cg04148794	UpHC		UpHC			UpHC	UpHC	UpHC
cg04196298	UpHC	UpHC	UpHC		UpHC	UpHC		UpHC
cg04206484	UpHC	UpHC				UpHC	UpHC	UpHC
cg04231677	UpHC	UpHC	UpHC		UpHC			UpHC
cg04232282	UpHC	UpHC			UpHC		UpHC	UpHC
cg04330371	UpHC	UpHC	UpHC		UpHC		UpHC	UpHC
cg04340595	DownHC	DownHC	DownHC		DownHC			DownHC
cg04347477	UpHC	UpHC	UpHC		UpHC		UpHC	UpHC
cg04351205	DownHC	DownHC		DownHC	DownHC			DownHC
cg04387347	DownHC	DownHC	DownHC		DownHC		DownHC	DownHC
cg04403415	UpHC	UpHC				UpHC	UpHC	UpHC
cg04453552	DownHC	DownHC	DownHC		DownHC			DownHC
cg04517263	DownHC	DownHC			DownHC		DownHC	DownHC
cg04541368	DownHC	DownHC		DownHC	DownHC		DownHC	DownHC
cg04545296	UpHC	UpHC			UpHC		UpHC	UpHC
cg04588138	DownHC			DownHC	DownHC		DownHC	DownHC
cg04657000	DownHC	DownHC		DownHC	DownHC			DownHC
cg04722215	DownHC	DownHC	DownHC		DownHC			DownHC
cg04754315	DownHC	DownHC		DownHC	DownHC			DownHC
cg04767734	DownHC		DownHC	DownHC	DownHC			DownHC
cg04776231	UpHC	UpHC	UpHC		UpHC		UpHC	UpHC
cg04785083	DownHC			DownHC	DownHC		DownHC	DownHC
cg04787211	UpHC	UpHC			UpHC		UpHC	UpHC
cg04874782	UpHC	UpHC			UpHC		UpHC	UpHC
cg04905434			UpHC	UpHC	UpHC	UpHC		UpHC
cg04912316	DownHC	DownHC	DownHC		DownHC			DownHC
cg04921315	UpHC	UpHC			UpHC		UpHC	UpHC
cg04989278	DownHC	DownHC		DownHC	DownHC			DownHC
cg05067125		DownHC		DownHC	DownHC		DownHC	DownHC
cg05164926	UpHC	UpHC			UpHC		UpHC	UpHC
cg05183538	DownHC	DownHC			DownHC		DownHC	DownHC
cg05257772	DownHC			DownHC	DownHC		DownHC	DownHC
cg05274316	DownHC	DownHC		DownHC	DownHC			DownHC
cg05317275	UpHC		UpHC		UpHC	UpHC		UpHC
cg05335893	UpHC	UpHC			UpHC		UpHC	UpHC
cg05384646	DownHC	DownHC		DownHC	DownHC			DownHC
cg05403469	DownHC	DownHC	DownHC	DownHC	DownHC		DownHC	DownHC
cg05404236	UpHC		UpHC		UpHC		UpHC	UpHC
cg05480110	DownHC		DownHC	DownHC	DownHC			DownHC
cg05494668	UpHC	UpHC			UpHC		UpHC	UpHC
cg05502701	UpHC		UpHC		UpHC	UpHC		UpHC
cg05564251	DownHC	DownHC	DownHC	DownHC	DownHC			DownHC
cg05590294	DownHC	DownHC		DownHC	DownHC			DownHC
cg05602862	UpHC		UpHC		UpHC	UpHC		UpHC
cg05658107	DownHC	DownHC		DownHC	DownHC			DownHC
cg05714155	DownHC	DownHC		DownHC	DownHC	UpHC	DownHC	DownHC
cg05797854	DownHC	DownHC		DownHC	DownHC			DownHC
cg05841659	UpHC		UpHC	UpHC	UpHC			UpHC
cg05869491	DownHC	DownHC		DownHC	DownHC			DownHC
cg05875421	DownHC			DownHC	DownHC		DownHC	DownHC
cg05877104	DownHC	DownHC		DownHC			DownHC	DownHC
cg05897122	DownHC			DownHC	DownHC	DownHC	DownHC	DownHC
cg05910443		UpHC			UpHC	UpHC	UpHC	UpHC
cg05931439	UpHC	UpHC	UpHC		UpHC		UpHC	UpHC
cg05934015	DownHC	DownHC	DownHC		DownHC			DownHC
cg06000951	UpHC		UpHC		UpHC	UpHC		UpHC
cg06008724	UpHC		UpHC		UpHC		UpHC	UpHC
cg06034527	DownHC			DownHC	DownHC		DownHC	DownHC
cg06126721	UpHC	UpHC			UpHC		UpHC	UpHC
cg06146977	UpHC	UpHC			UpHC		UpHC	UpHC
cg06183267	DownHC	DownHC		DownHC	DownHC		DownHC	DownHC
cg06195379	DownHC	DownHC		DownHC	DownHC		DownHC	DownHC
cg06289725	UpHC	UpHC			UpHC		UpHC	UpHC
cg06363968		DownHC	DownHC	DownHC	DownHC			DownHC
cg06393589	DownHC	DownHC	DownHC	DownHC	DownHC			DownHC
cg06395414	UpHC	UpHC			UpHC		UpHC	UpHC
cg06437100	DownHC	DownHC		DownHC	DownHC			DownHC
cg06452769	UpHC	UpHC			UpHC		UpHC	UpHC
cg06486409	DownHC	DownHC		DownHC	DownHC			DownHC
cg06489037	UpHC	UpHC			UpHC		UpHC	UpHC
cg06523224	DownHC	DownHC		DownHC	DownHC			DownHC
cg06525651	UpHC		UpHC	UpHC	UpHC			UpHC
cg06567596	DownHC	DownHC	DownHC		DownHC			DownHC
cg06567920	DownHC	DownHC		DownHC	DownHC			DownHC
cg06577205	UpHC		UpHC		UpHC		UpHC	UpHC
cg06578434	UpHC	UpHC			UpHC		UpHC	UpHC
cg06633438		UpHC			UpHC	UpHC	UpHC	UpHC
cg06657721	DownHC	DownHC		DownHC	DownHC			DownHC
cg06668065		DownHC		DownHC	DownHC		DownHC	DownHC
cg06796611	DownHC	DownHC		DownHC	DownHC			DownHC
cg06800849	DownHC	DownHC	DownHC		DownHC			DownHC
cg06822690	DownHC	DownHC		DownHC	DownHC			DownHC
cg06934654	DownHC	DownHC	DownHC		DownHC			DownHC
cg06934774	DownHC			DownHC	DownHC		DownHC	DownHC
cg06958535	DownHC	DownHC	DownHC		DownHC			DownHC
cg06970884	UpHC	UpHC	UpHC		UpHC		UpHC	UpHC
cg07018090		DownHC	DownHC	DownHC	DownHC			DownHC
cg07028929	DownHC	DownHC		DownHC	DownHC			DownHC
cg07031408	DownHC			DownHC	DownHC		DownHC	DownHC
cg07047068	UpHC	UpHC			UpHC		UpHC	UpHC
cg07156249	DownHC		DownHC		DownHC		DownHC	DownHC
cg07236781	DownHC	DownHC		DownHC	DownHC		DownHC	DownHC
cg07298473	UpHC	UpHC			UpHC		UpHC	UpHC
cg07346187	UpHC	UpHC			UpHC		UpHC	UpHC
cg07354583	DownHC	DownHC		DownHC	DownHC		DownHC	DownHC
cg07355841	UpHC	UpHC	UpHC		UpHC	UpHC		UpHC
cg07380416	DownHC			DownHC	DownHC		DownHC	DownHC
cg07388018	DownHC	DownHC		DownHC	DownHC			DownHC
cg07459252	DownHC		DownHC	DownHC	DownHC			DownHC
cg07489413	DownHC			DownHC	DownHC		DownHC	DownHC
cg07493874	DownHC	DownHC	DownHC		DownHC			DownHC
cg07530063	DownHC	DownHC		DownHC	DownHC			DownHC
cg07541744	DownHC	DownHC		DownHC	DownHC	UpHC		DownHC
cg07598052	DownHC	DownHC	DownHC		DownHC		DownHC	DownHC
cg07669182	DownHC	DownHC	DownHC	DownHC	DownHC			DownHC
cg07675031	DownHC			DownHC	DownHC		DownHC	DownHC
cg07686035	DownHC	DownHC		DownHC	DownHC			DownHC
cg07741184	DownHC	DownHC		DownHC	DownHC			DownHC
cg07773434	UpHC	UpHC			UpHC		UpHC	UpHC
cg07786657	DownHC	DownHC	DownHC		DownHC		DownHC	DownHC
cg07787614	UpHC	UpHC			UpHC		UpHC	UpHC
cg07787632	DownHC	DownHC		DownHC	DownHC			DownHC
cg07795766	UpHC		UpHC		UpHC	UpHC		UpHC
cg07800670	DownHC	DownHC		DownHC	DownHC			DownHC
cg07970040	DownHC	DownHC	DownHC		DownHC			DownHC
cg07973967	DownHC			DownHC	DownHC		DownHC	DownHC
cg08058560	DownHC	DownHC		DownHC	DownHC			DownHC
cg08061524	UpHC	UpHC			UpHC		UpHC	UpHC
cg08066035	DownHC			DownHC	DownHC		DownHC	DownHC
cg08075204	DownHC	DownHC		DownHC	DownHC		DownHC	DownHC
cg08101036	UpHC	UpHC	UpHC		UpHC		UpHC	UpHC
cg08123074	UpHC	UpHC	UpHC		UpHC			UpHC
cg08156867	UpHC	UpHC			UpHC		UpHC	UpHC
cg08165796	UpHC	UpHC				UpHC	UpHC	UpHC
cg08186790	DownHC	DownHC	DownHC	DownHC	DownHC		DownHC	DownHC
cg08194009	UpHC	UpHC	UpHC		UpHC			UpHC
cg08274633	DownHC	DownHC		DownHC	DownHC		DownHC	DownHC
cg08288130	DownHC	DownHC		DownHC	DownHC			DownHC
cg08311343	UpHC	UpHC			UpHC		UpHC	UpHC
cg08343644	UpHC	UpHC			UpHC		UpHC	UpHC
cg08344281	DownHC	DownHC	DownHC	DownHC	DownHC			DownHC
cg08355301	DownHC	DownHC		DownHC	DownHC		DownHC	DownHC
cg08370546	UpHC	UpHC			UpHC		UpHC	UpHC
cg08375222	DownHC	DownHC		DownHC	DownHC		DownHC	DownHC
cg08407014	UpHC	UpHC			UpHC		UpHC	UpHC
cg08409642	UpHC	UpHC			UpHC	UpHC		UpHC
cg08422803	DownHC	DownHC		DownHC	DownHC			DownHC
cg08425678	DownHC	DownHC	DownHC	DownHC	DownHC			DownHC
cg08450017	DownHC	DownHC			DownHC		DownHC	DownHC
cg08467103	UpHC	UpHC	UpHC		UpHC			UpHC
cg08480068	DownHC	DownHC			DownHC		DownHC	DownHC
cg08525461		DownHC		DownHC	DownHC		DownHC	DownHC
cg08529529	DownHC	DownHC		DownHC	DownHC			DownHC
cg08578703	DownHC	DownHC		DownHC	DownHC			DownHC
cg08586426	DownHC	DownHC		DownHC	DownHC			DownHC
cg08608240	UpHC	UpHC		DownHC	UpHC		UpHC	UpHC
cg08617982	DownHC	DownHC	DownHC	DownHC	DownHC			DownHC
cg08621624	DownHC			DownHC	DownHC		DownHC	DownHC
cg08679238		DownHC		DownHC	DownHC		DownHC	DownHC
cg08708961	DownHC		DownHC		DownHC	DownHC		DownHC
cg08799922	UpHC	UpHC	UpHC		UpHC			UpHC
cg08914730	UpHC				UpHC	UpHC	UpHC	UpHC
cg08915603	UpHC	UpHC	UpHC		UpHC	UpHC		UpHC
cg08928408	UpHC	UpHC			UpHC		UpHC	UpHC
cg08949143	DownHC	DownHC	DownHC		DownHC			DownHC
cg08969925	DownHC	DownHC		DownHC	DownHC			DownHC
cg08979352	UpHC		UpHC		UpHC	UpHC		UpHC
cg09012633	UpHC		UpHC		UpHC	UpHC		UpHC
cg09032544	DownHC	DownHC	DownHC	DownHC	DownHC		DownHC	DownHC
cg09046309	UpHC	UpHC	UpHC		UpHC			UpHC
cg09062708	UpHC	UpHC			UpHC		UpHC	UpHC
cg09076788	UpHC	UpHC	UpHC		UpHC			UpHC
cg09093150	DownHC	DownHC			DownHC		DownHC	DownHC
cg09154880	DownHC	DownHC	DownHC		DownHC			DownHC
cg09277532	DownHC		DownHC	DownHC	DownHC			DownHC
cg09279949	UpHC		UpHC	DownHC		UpHC	UpHC	UpHC
cg09319828	DownHC	DownHC	DownHC	DownHC	DownHC			DownHC
cg09321817	DownHC		DownHC	DownHC	DownHC			DownHC
cg09344348	DownHC	DownHC	DownHC	DownHC	DownHC		DownHC	DownHC
cg09363735	DownHC	DownHC		DownHC	DownHC			DownHC
cg09373037	UpHC		UpHC			UpHC	UpHC	UpHC
cg09449150	UpHC	UpHC			UpHC		UpHC	UpHC
cg09450197	DownHC	DownHC		DownHC			DownHC	DownHC
cg09495418	UpHC		UpHC		UpHC	UpHC		UpHC
cg09594635	DownHC	DownHC		DownHC	DownHC			DownHC
cg09621572	DownHC	DownHC	DownHC	DownHC	DownHC		DownHC	DownHC
cg09637172	DownHC	DownHC		DownHC	DownHC			DownHC
cg09637273	UpHC	UpHC			UpHC		UpHC	UpHC
cg09639964	UpHC	UpHC			UpHC		UpHC	UpHC
cg09641689	UpHC		UpHC		UpHC	UpHC		UpHC
cg09721047	DownHC	DownHC		DownHC	DownHC			DownHC
cg09739398	DownHC	DownHC		DownHC	DownHC			DownHC
cg09763644	DownHC	DownHC			DownHC		DownHC	DownHC
cg09777775	DownHC	DownHC			DownHC		DownHC	DownHC
cg09787089	UpHC	UpHC			UpHC		UpHC	UpHC
cg09800500	DownHC	DownHC		DownHC	DownHC			DownHC
cg09802835	DownHC	DownHC			DownHC		DownHC	DownHC
cg09825309	UpHC	UpHC				UpHC	UpHC	UpHC
cg09878888	UpHC	UpHC			UpHC		UpHC	UpHC
cg09915396	UpHC	UpHC			UpHC		UpHC	UpHC
cg09973676	DownHC	DownHC	DownHC	DownHC	DownHC			DownHC
cg09978533	UpHC	UpHC	UpHC		UpHC			UpHC
cg09985344	DownHC	DownHC		DownHC	DownHC			DownHC
cg10016364	DownHC	DownHC	DownHC	DownHC	DownHC			DownHC
cg10092878	UpHC	UpHC	UpHC		UpHC		UpHC	UpHC
cg10111335	DownHC	DownHC		DownHC	DownHC			DownHC
cg10112407	UpHC		UpHC	UpHC	UpHC			UpHC
cg10159630	DownHC			DownHC	DownHC		DownHC	DownHC
cg10240150	DownHC	DownHC		DownHC	DownHC			DownHC
cg10276227	UpHC		UpHC		UpHC	UpHC		UpHC
cg10308253	DownHC	DownHC		DownHC	DownHC			DownHC
cg10383019	UpHC		UpHC	UpHC	UpHC		UpHC	UpHC
cg10388307	DownHC	DownHC		DownHC	DownHC			DownHC
cg10435235	DownHC	DownHC	DownHC		DownHC			DownHC
cg10520405	DownHC	DownHC		DownHC	DownHC			DownHC
cg10530767	DownHC	DownHC		DownHC	DownHC			DownHC
cg10542975	DownHC	DownHC			DownHC		DownHC	DownHC
cg10559416	DownHC	DownHC		DownHC	DownHC			DownHC
cg10590292	DownHC	DownHC		DownHC	DownHC			DownHC
cg10680210	DownHC	DownHC	DownHC	DownHC	DownHC		DownHC	DownHC
cg10692693		UpHC			UpHC	UpHC	UpHC	UpHC
cg10768932	DownHC	DownHC		DownHC	DownHC			DownHC
cg10819238	UpHC	UpHC			UpHC		UpHC	UpHC
cg10851763	DownHC	DownHC		DownHC	DownHC			DownHC
cg10937802	DownHC	DownHC	DownHC	DownHC	DownHC			DownHC
cg10996596	DownHC			DownHC	DownHC		DownHC	DownHC
cg11001581	UpHC	UpHC	UpHC		UpHC			UpHC
cg11006267	UpHC	UpHC			UpHC		UpHC	UpHC
cg11018604	UpHC	UpHC			UpHC		UpHC	UpHC
cg11030264	DownHC	DownHC		DownHC	DownHC			DownHC
cg11165752	DownHC			DownHC	DownHC		DownHC	DownHC
cg11183072	UpHC	UpHC	UpHC				UpHC	UpHC
cg11235583	DownHC	DownHC		DownHC	DownHC		DownHC	DownHC
cg11349594	UpHC	UpHC			UpHC		UpHC	UpHC
cg11354682	DownHC		DownHC	DownHC	DownHC	DownHC		DownHC
cg11365440	UpHC	UpHC			UpHC		UpHC	UpHC
cg11366886	DownHC	DownHC		DownHC	DownHC			DownHC
cg11405475	UpHC	UpHC			UpHC		UpHC	UpHC
cg11482794	UpHC	UpHC	UpHC			UpHC	UpHC	UpHC
cg11639950	UpHC	UpHC			UpHC		UpHC	UpHC
cg11648730	DownHC			DownHC	DownHC		DownHC	DownHC
cg11733245	DownHC	DownHC		DownHC	DownHC		DownHC	DownHC
cg11750851	UpHC	UpHC			UpHC		UpHC	UpHC
cg11893955	DownHC	DownHC	DownHC		DownHC			DownHC
cg11947782		DownHC	DownHC	DownHC	DownHC		DownHC	DownHC
cg11961138	UpHC	UpHC			UpHC		UpHC	UpHC
cg11977716	DownHC	DownHC	DownHC	DownHC	DownHC		DownHC	DownHC
cg11986756	DownHC	DownHC		DownHC	DownHC		DownHC	DownHC
cg12033075	DownHC		DownHC	DownHC	DownHC			DownHC
cg12044599	DownHC	DownHC	DownHC		DownHC		DownHC	DownHC
cg12073436	DownHC	DownHC		DownHC	DownHC		DownHC	DownHC
cg12165841	UpHC	UpHC			UpHC		UpHC	UpHC
cg12177677	DownHC	DownHC		DownHC	DownHC			DownHC
cg12180270	DownHC	DownHC		DownHC	DownHC			DownHC
cg12181407	DownHC	DownHC		DownHC	DownHC			DownHC
cg12192749	UpHC	UpHC			UpHC		UpHC	UpHC
cg12204732	UpHC		UpHC	UpHC	UpHC			UpHC
cg12212198		UpHC	UpHC		UpHC		UpHC	UpHC
cg12229555	DownHC	DownHC			DownHC		DownHC	DownHC
cg12250581	UpHC	UpHC			UpHC		UpHC	UpHC
cg12363722		UpHC	UpHC		UpHC		UpHC	UpHC
cg12389461		DownHC		DownHC	DownHC		DownHC	DownHC
cg12426092	UpHC	UpHC	UpHC		UpHC			UpHC
cg12446199	UpHC				UpHC	UpHC	UpHC	UpHC
cg12459932	DownHC	DownHC		DownHC	DownHC			DownHC
cg12480053	DownHC			DownHC	DownHC		DownHC	DownHC
cg12521353	UpHC		UpHC	DownHC	UpHC	UpHC		UpHC
cg12535280	UpHC	UpHC	UpHC		UpHC			UpHC
cg12580783	DownHC	DownHC		DownHC	DownHC			DownHC
cg12609063	DownHC	DownHC	DownHC	DownHC	DownHC			DownHC
cg12623364	DownHC	DownHC		DownHC	DownHC			DownHC
cg12630082	UpHC	UpHC	UpHC		UpHC		UpHC	UpHC
cg12655375	UpHC		UpHC		UpHC		UpHC	UpHC
cg12661316	DownHC			DownHC	DownHC		DownHC	DownHC
cg12685846	UpHC	UpHC	UpHC		UpHC		UpHC	UpHC
cg12710152	DownHC	DownHC			DownHC		DownHC	DownHC
cg12748890	UpHC	UpHC			UpHC		UpHC	UpHC
cg12787323	DownHC			DownHC	DownHC		DownHC	DownHC
cg12800105	DownHC	DownHC	DownHC		DownHC			DownHC
cg12802876		DownHC	DownHC	DownHC	DownHC			DownHC
cg12811871	DownHC	DownHC		DownHC	DownHC			DownHC
cg12820310	DownHC	DownHC		DownHC	DownHC		DownHC	DownHC
cg12835118	DownHC	DownHC		DownHC	DownHC			DownHC
cg12883629	DownHC	DownHC	DownHC	DownHC	DownHC		DownHC	DownHC
cg12937434	DownHC	DownHC		DownHC	DownHC			DownHC
cg12982531	DownHC	DownHC		DownHC	DownHC			DownHC
cg13029400	UpHC	UpHC			UpHC		UpHC	UpHC
cg13064679	DownHC	DownHC		DownHC	DownHC			DownHC
cg13075951	DownHC	DownHC		DownHC	DownHC			DownHC
cg13214190	DownHC	DownHC		DownHC	DownHC			DownHC
cg13276570	DownHC	DownHC	DownHC	DownHC	DownHC			DownHC
cg13315706	DownHC	DownHC		DownHC	DownHC			DownHC
cg13321967	UpHC		UpHC		UpHC		UpHC	UpHC
cg13322252	DownHC	DownHC		DownHC	DownHC			DownHC
cg13325231	DownHC	DownHC	DownHC		DownHC			DownHC
cg13331196	UpHC	UpHC	UpHC				UpHC	UpHC
cg13331200	UpHC		UpHC		UpHC		UpHC	UpHC
cg13423759	UpHC	UpHC	UpHC		UpHC			UpHC
cg13448605	UpHC		UpHC		UpHC	UpHC		UpHC
cg13461622	DownHC	DownHC		DownHC	DownHC			DownHC
cg13479204	UpHC	UpHC	UpHC				UpHC	UpHC
cg13496041	UpHC	UpHC		DownHC	UpHC		UpHC	UpHC
cg13622546	UpHC	UpHC			UpHC		UpHC	UpHC
cg13626582	DownHC	DownHC	DownHC	DownHC	DownHC			DownHC
cg13653144	UpHC		UpHC		UpHC		UpHC	UpHC
cg13667782	UpHC	UpHC			UpHC		UpHC	UpHC
cg13675859	UpHC	UpHC		DownHC	UpHC	UpHC	UpHC	UpHC
cg13719901	UpHC	UpHC			UpHC		UpHC	UpHC
cg13750061	DownHC	DownHC		DownHC	DownHC			DownHC
cg13810673	DownHC	DownHC		DownHC	DownHC		DownHC	DownHC
cg13815684	DownHC	DownHC	DownHC	DownHC	DownHC			DownHC
cg13862848	DownHC	DownHC		DownHC	DownHC			DownHC
cg13895867	UpHC		UpHC	UpHC	UpHC			UpHC
cg13920435	UpHC		UpHC		UpHC	UpHC		UpHC
cg13924510	DownHC	DownHC		DownHC	DownHC			DownHC
cg13951664	DownHC	DownHC		DownHC	DownHC			DownHC
cg13954457	UpHC			UpHC	UpHC		UpHC	UpHC
cg13996510	DownHC	DownHC		DownHC	DownHC			DownHC
cg14088196	DownHC	DownHC	DownHC		DownHC		DownHC	DownHC
cg14094027	UpHC	UpHC	UpHC		UpHC			UpHC
cg14094409	DownHC	DownHC	DownHC		DownHC		DownHC	DownHC
cg14196225	DownHC	DownHC		DownHC	DownHC			DownHC
cg14204784	DownHC	DownHC		DownHC	DownHC	UpHC		DownHC
cg14234406	UpHC	UpHC			UpHC		UpHC	UpHC
cg14235846	DownHC	DownHC		DownHC	DownHC			DownHC
cg14309283	UpHC	UpHC	UpHC		UpHC			UpHC
cg14314071	UpHC		UpHC		UpHC	UpHC		UpHC
cg14407179	DownHC	DownHC	DownHC	DownHC	DownHC		DownHC	DownHC
cg14437551	DownHC	DownHC	DownHC		DownHC			DownHC
cg14438812	DownHC	DownHC		DownHC	DownHC			DownHC
cg14480530	UpHC		UpHC	DownHC	UpHC		UpHC	UpHC
cg14510299	UpHC	UpHC			UpHC		UpHC	UpHC
cg14511038	UpHC	UpHC	UpHC		UpHC			UpHC
cg14556909	DownHC			DownHC	DownHC		DownHC	DownHC
cg14557202	UpHC	UpHC			UpHC		UpHC	UpHC
cg14583999	UpHC	UpHC	UpHC				UpHC	UpHC
cg14597739	DownHC	DownHC	DownHC		DownHC			DownHC
cg14603345	UpHC	UpHC	UpHC		UpHC			UpHC
cg14651518	DownHC	DownHC			DownHC		DownHC	DownHC
cg14688879	DownHC	DownHC		DownHC	DownHC			DownHC
cg14714222	DownHC	DownHC		DownHC	DownHC		DownHC	DownHC
cg14797402	UpHC		UpHC		UpHC		UpHC	UpHC
cg14806636	DownHC	DownHC			DownHC		DownHC	DownHC
cg14845962	UpHC	UpHC			UpHC		UpHC	UpHC
cg14989202	DownHC	DownHC	DownHC	DownHC	DownHC			DownHC
cg15050390	UpHC	UpHC	UpHC		UpHC	UpHC		UpHC
cg15059065	UpHC	UpHC			UpHC		UpHC	UpHC
cg15061530	UpHC		UpHC	UpHC		UpHC		UpHC
cg15085899	UpHC	UpHC	UpHC		UpHC			UpHC
cg15172734	UpHC	UpHC			UpHC		UpHC	UpHC
cg15219347	DownHC	DownHC		DownHC	DownHC			DownHC
cg15253304	DownHC	DownHC	DownHC	DownHC	DownHC			DownHC
cg15258980	DownHC	DownHC		DownHC	DownHC		DownHC	DownHC
cg15262954	DownHC	DownHC			DownHC		DownHC	DownHC
cg15284082	DownHC	DownHC		DownHC	DownHC			DownHC
cg15296767	UpHC	UpHC			UpHC		UpHC	UpHC
cg15309006		UpHC			UpHC	UpHC	UpHC	UpHC
cg15316716	DownHC	DownHC		DownHC	DownHC			DownHC
cg15363134	DownHC	DownHC		DownHC	DownHC			DownHC
cg15392364	DownHC	DownHC	DownHC	DownHC	DownHC			DownHC
cg15402627	DownHC	DownHC		DownHC	DownHC			DownHC
cg15409587	DownHC	DownHC		DownHC	DownHC			DownHC
cg15410236	DownHC	DownHC	DownHC		DownHC			DownHC
cg15477363	DownHC	DownHC		DownHC	DownHC			DownHC
cg15529692			UpHC		UpHC	UpHC	UpHC	UpHC
cg15562346	DownHC	DownHC	DownHC	DownHC	DownHC		DownHC	DownHC
cg15575375	UpHC	UpHC			UpHC		UpHC	UpHC
cg15628518	UpHC	UpHC	UpHC		UpHC			UpHC
cg15694422	DownHC		DownHC		DownHC		DownHC	DownHC
cg15718287	DownHC	DownHC			DownHC		DownHC	DownHC
cg15744128	UpHC	UpHC	UpHC		UpHC			UpHC
cg15858239	UpHC	UpHC			UpHC	UpHC		UpHC
cg15900058	DownHC	DownHC		DownHC	DownHC			DownHC
cg15924868	DownHC	DownHC		DownHC	DownHC			DownHC
cg15929078	UpHC		UpHC		UpHC	UpHC		UpHC
cg16015423	UpHC	UpHC	UpHC		UpHC	UpHC	UpHC	UpHC
cg16017089	UpHC		UpHC		UpHC		UpHC	UpHC
cg16041981	DownHC	DownHC	DownHC	DownHC	DownHC			DownHC
cg16071091	DownHC	DownHC		DownHC	DownHC			DownHC
cg16087093	DownHC			DownHC	DownHC		DownHC	DownHC
cg16118212	UpHC		UpHC		UpHC		UpHC	UpHC
cg16127573	UpHC	UpHC			UpHC		UpHC	UpHC
cg16173847	DownHC	DownHC		DownHC	DownHC		DownHC	DownHC
cg16219283	DownHC	DownHC	DownHC	DownHC	DownHC			DownHC
cg16244648	DownHC	DownHC		DownHC	DownHC			DownHC
cg16258657		DownHC		DownHC	DownHC	DownHC		DownHC
cg16265932	DownHC	DownHC		DownHC	DownHC			DownHC
cg16272981	DownHC	DownHC	DownHC		DownHC		DownHC	DownHC
cg16280132	DownHC	DownHC		DownHC	DownHC		DownHC	DownHC
cg16394018	DownHC	DownHC			DownHC		DownHC	DownHC
cg16417028	DownHC	DownHC		DownHC	DownHC			DownHC
cg16452866	DownHC	DownHC	DownHC	DownHC	DownHC			DownHC
cg16563470	UpHC	UpHC			UpHC		UpHC	UpHC
cg16586211	DownHC	DownHC			DownHC		DownHC	DownHC
cg16606773	UpHC	UpHC			UpHC		UpHC	UpHC
cg16668359	DownHC	DownHC		DownHC	DownHC		DownHC	DownHC
cg16684117	DownHC			DownHC	DownHC		DownHC	DownHC
cg16696923	DownHC	DownHC		DownHC	DownHC			DownHC
cg16715129	DownHC	DownHC		DownHC	DownHC			DownHC
cg16803083			UpHC	UpHC	UpHC		UpHC	UpHC
cg16810031	DownHC	DownHC	DownHC	DownHC	DownHC			DownHC
cg16811771	DownHC	DownHC			DownHC		DownHC	DownHC
cg16846645	UpHC		UpHC	DownHC		UpHC	UpHC	UpHC
cg16861076	UpHC		UpHC		UpHC	UpHC	UpHC	UpHC
cg16987982	DownHC			DownHC	DownHC		DownHC	DownHC
cg17022548		DownHC		DownHC	DownHC	DownHC		DownHC
cg17095147	DownHC	DownHC	DownHC		DownHC			DownHC
cg17100943	UpHC	UpHC			UpHC		UpHC	UpHC
cg17143376	DownHC	DownHC			DownHC		DownHC	DownHC
cg17148395	DownHC			DownHC	DownHC		DownHC	DownHC
cg17169196	DownHC	DownHC	DownHC	DownHC	DownHC			DownHC
cg17187521	UpHC	UpHC	UpHC		UpHC		UpHC	UpHC
cg17261708	UpHC	UpHC			UpHC		UpHC	UpHC
cg17284334	DownHC			DownHC	DownHC		DownHC	DownHC
cg17296589	UpHC	UpHC			UpHC		UpHC	UpHC
cg17342469	UpHC	UpHC			UpHC		UpHC	UpHC
cg17367836	DownHC	DownHC		DownHC			DownHC	DownHC
cg17370163	UpHC		UpHC		UpHC		UpHC	UpHC
cg17460386	DownHC	DownHC		DownHC	DownHC			DownHC
cg17478979	UpHC	UpHC	UpHC		UpHC		UpHC	UpHC
cg17509039			UpHC	DownHC	UpHC	UpHC	UpHC	UpHC
cg17514766	DownHC			DownHC	DownHC		DownHC	DownHC
cg17525495	UpHC	UpHC			UpHC		UpHC	UpHC
cg17587997	DownHC	DownHC	DownHC		DownHC			DownHC
cg17666418	DownHC	DownHC		DownHC	DownHC			DownHC
cg17729072	DownHC		DownHC	DownHC	DownHC			DownHC
cg17741993	DownHC	DownHC		DownHC	DownHC			DownHC
cg17772171	UpHC	UpHC	UpHC		UpHC			UpHC
cg17784811	DownHC	DownHC	DownHC	DownHC				DownHC
cg17813891	DownHC	DownHC	DownHC	DownHC	DownHC			DownHC
cg17842918	UpHC	UpHC	UpHC		UpHC		UpHC	UpHC
cg17917325	UpHC	UpHC			UpHC		UpHC	UpHC
cg17970299	UpHC	UpHC			UpHC		UpHC	UpHC
cg18046677	UpHC	UpHC			UpHC		UpHC	UpHC
cg18050634	DownHC	DownHC	DownHC		DownHC			DownHC
cg18052528	DownHC	DownHC		DownHC	DownHC			DownHC
cg18085627	DownHC		DownHC		DownHC		DownHC	DownHC
cg18098806	DownHC		DownHC	DownHC	DownHC			DownHC
cg18128887	DownHC	DownHC			DownHC		DownHC	DownHC
cg18182216	UpHC	UpHC			UpHC		UpHC	UpHC
cg18290233	DownHC			DownHC	DownHC		DownHC	DownHC
cg18307783	DownHC	DownHC			DownHC		DownHC	DownHC
cg18329187	UpHC	UpHC	UpHC		UpHC		UpHC	UpHC
cg18512780	DownHC			DownHC	DownHC		DownHC	DownHC
cg18588266	DownHC	DownHC		DownHC	DownHC			DownHC
cg18621299	DownHC	DownHC		DownHC	DownHC			DownHC
cg18647259	UpHC		UpHC		UpHC		UpHC	UpHC
cg18778433	UpHC	UpHC	UpHC		UpHC			UpHC
cg18794839	UpHC	UpHC	UpHC		UpHC			UpHC
cg18806561	DownHC	DownHC		DownHC	DownHC			DownHC
cg18855030	DownHC	DownHC		DownHC	DownHC			DownHC
cg18856478	UpHC	UpHC			UpHC		UpHC	UpHC
cg18896032	DownHC	DownHC			DownHC		DownHC	DownHC
cg18918390	UpHC	UpHC			UpHC		UpHC	UpHC
cg18932726	UpHC	UpHC	UpHC		UpHC			UpHC
cg18990899	DownHC	DownHC		DownHC	DownHC		DownHC	DownHC
cg19008720	DownHC	DownHC	DownHC	DownHC	DownHC			DownHC
cg19021985	DownHC	DownHC			DownHC		DownHC	DownHC
cg19147218	DownHC			DownHC	DownHC		DownHC	DownHC
cg19210276	UpHC	UpHC	UpHC		UpHC			UpHC
cg19219778	DownHC	DownHC		DownHC	DownHC			DownHC
cg19239041		DownHC		DownHC	DownHC		DownHC	DownHC
cg19254118	UpHC	UpHC			UpHC		UpHC	UpHC
cg19293468	DownHC		DownHC	DownHC	DownHC			DownHC
cg19385090	DownHC	DownHC		DownHC	DownHC			DownHC
cg19416417	DownHC		DownHC	DownHC	DownHC			DownHC
cg19443920	UpHC	UpHC			UpHC		UpHC	UpHC
cg19446990	UpHC	UpHC	UpHC		UpHC			UpHC
cg19456938	DownHC	DownHC		DownHC	DownHC			DownHC
cg19458020	UpHC	UpHC			UpHC		UpHC	UpHC
cg19466818	DownHC	DownHC		DownHC	DownHC			DownHC
cg19474047	UpHC	UpHC			UpHC		UpHC	UpHC
cg19507068	UpHC		UpHC		UpHC	UpHC		UpHC
cg19517476	DownHC	DownHC	DownHC		DownHC			DownHC
cg19518104	DownHC	DownHC		DownHC	DownHC		DownHC	DownHC
cg19586143	DownHC			DownHC	DownHC		DownHC	DownHC
cg19593285	DownHC	DownHC	DownHC		DownHC			DownHC
cg19627093	DownHC	DownHC	DownHC	DownHC	DownHC			DownHC
cg19645616	UpHC	UpHC			UpHC		UpHC	UpHC
cg19646897	DownHC	DownHC		DownHC	DownHC			DownHC
cg19713567	UpHC	UpHC	UpHC				UpHC	UpHC
cg19733736	UpHC	UpHC			UpHC		UpHC	UpHC
cg19734190	UpHC	UpHC			UpHC		UpHC	UpHC
cg19749538		DownHC		DownHC	DownHC		DownHC	DownHC
cg19754622	DownHC			DownHC	DownHC		DownHC	DownHC
cg19823847	DownHC	DownHC		DownHC	DownHC			DownHC
cg19867914	DownHC	DownHC		DownHC	DownHC			DownHC
cg19878482	UpHC	UpHC	UpHC		UpHC		UpHC	UpHC
cg19982668	UpHC	UpHC			UpHC		UpHC	UpHC
cg20002504	UpHC	UpHC			UpHC		UpHC	UpHC
cg20042612	DownHC	DownHC	DownHC		DownHC			DownHC
cg20086579	DownHC	DownHC	DownHC		DownHC			DownHC
cg20103054	DownHC			DownHC	DownHC		DownHC	DownHC
cg20113012	UpHC	UpHC	UpHC		UpHC			UpHC
cg20141578	DownHC		DownHC		DownHC		DownHC	DownHC
cg20155875	UpHC	UpHC			UpHC		UpHC	UpHC
cg20240347	DownHC	DownHC	DownHC		DownHC			DownHC
cg20267828	DownHC	DownHC		DownHC	DownHC			DownHC
cg20293352	DownHC	DownHC		DownHC	DownHC			DownHC
cg20317748	UpHC	UpHC	UpHC		UpHC		UpHC	UpHC
cg20340302	UpHC		UpHC		UpHC		UpHC	UpHC
cg20380468	DownHC		DownHC	DownHC	DownHC			DownHC
cg20413202	DownHC			DownHC	DownHC		DownHC	DownHC
cg20417024	DownHC	DownHC		DownHC	DownHC			DownHC
cg20432211	UpHC	UpHC	UpHC				UpHC	UpHC
cg20451986	DownHC	DownHC		DownHC	DownHC			DownHC
cg20464719	UpHC		UpHC		UpHC		UpHC	UpHC
cg20472746	DownHC	DownHC		DownHC	DownHC			DownHC
cg20485084	DownHC	DownHC	DownHC		DownHC			DownHC
cg20518446	UpHC	UpHC	UpHC		UpHC	UpHC		UpHC
cg20533952	UpHC	UpHC	UpHC		UpHC			UpHC
cg20535085	DownHC	DownHC		DownHC	DownHC			DownHC
cg20536041	DownHC	DownHC		DownHC	DownHC			DownHC
cg20587236	UpHC	UpHC			UpHC		UpHC	UpHC
cg20596329	UpHC	UpHC			UpHC		UpHC	UpHC
cg20618695	UpHC	UpHC	UpHC		UpHC			UpHC
cg20643952	DownHC	DownHC		DownHC	DownHC			DownHC
cg20684197	DownHC	DownHC		DownHC	DownHC			DownHC
cg20884887	DownHC			DownHC	DownHC		DownHC	DownHC
cg20981219	UpHC	UpHC			UpHC		UpHC	UpHC
cg21012737		DownHC		DownHC	DownHC		DownHC	DownHC
cg21141143	DownHC			DownHC	DownHC		DownHC	DownHC
cg21141329	DownHC	DownHC		DownHC	DownHC			DownHC
cg21164509	DownHC	DownHC		DownHC	DownHC			DownHC
cg21185662	UpHC	UpHC			UpHC		UpHC	UpHC
cg21201401	DownHC		DownHC	DownHC	DownHC			DownHC
cg21210531	UpHC	UpHC			UpHC		UpHC	UpHC
cg21221767	DownHC	DownHC		DownHC	DownHC			DownHC
cg21233003	UpHC	UpHC	UpHC		UpHC		UpHC	UpHC
cg21248060	DownHC	DownHC	DownHC		DownHC			DownHC
cg21272996	UpHC	UpHC	UpHC		UpHC			UpHC
cg21344746	UpHC	UpHC	UpHC		UpHC			UpHC
cg21373806	DownHC		DownHC	DownHC	DownHC			DownHC
cg21387735	DownHC	DownHC		DownHC	DownHC			DownHC
cg21430539	UpHC		UpHC		UpHC	UpHC		UpHC
cg21565496	DownHC	DownHC	DownHC	DownHC	DownHC			DownHC
cg21645554		UpHC		UpHC	UpHC		UpHC	UpHC
cg21698185			UpHC		UpHC	UpHC	UpHC	UpHC
cg21749794	DownHC	DownHC	DownHC	DownHC	DownHC		DownHC	DownHC
cg21826784	UpHC	UpHC	UpHC		UpHC		UpHC	UpHC
cg21848117	DownHC	DownHC	DownHC		DownHC			DownHC
cg21856067	UpHC	UpHC			UpHC		UpHC	UpHC
cg21863949	UpHC	UpHC	UpHC		UpHC			UpHC
cg21887193	UpHC				UpHC	UpHC	UpHC	UpHC
cg21939215	DownHC	DownHC		DownHC	DownHC		DownHC	DownHC
cg21999229	DownHC	DownHC	DownHC	DownHC	DownHC			DownHC
cg22014887	DownHC	DownHC	DownHC		DownHC			DownHC
cg22147084	UpHC		UpHC		UpHC		UpHC	UpHC
cg22169990	UpHC				UpHC	UpHC	UpHC	UpHC
cg22242842	DownHC		DownHC	DownHC	DownHC		DownHC	DownHC
cg22249612	UpHC	UpHC	UpHC		UpHC		UpHC	UpHC
cg22250531	DownHC			DownHC	DownHC		DownHC	DownHC
cg22254463	UpHC	UpHC		DownHC	UpHC		UpHC	UpHC
cg22266001	DownHC	DownHC		DownHC	DownHC			DownHC
cg22272840	DownHC			DownHC	DownHC		DownHC	DownHC
cg22285621	UpHC	UpHC	UpHC		UpHC			UpHC
cg22293458	DownHC			DownHC	DownHC		DownHC	DownHC
cg22309950	DownHC	DownHC		DownHC	DownHC			DownHC
cg22324981	DownHC	DownHC	DownHC	DownHC	DownHC	DownHC		DownHC
cg22446998	DownHC			DownHC	DownHC		DownHC	DownHC
cg22485289		DownHC		DownHC	DownHC		DownHC	DownHC
cg22505075	DownHC	DownHC		DownHC	DownHC			DownHC
cg22514682	DownHC		DownHC	DownHC	DownHC			DownHC
cg22514722	DownHC	DownHC	DownHC		DownHC			DownHC
cg22580512	UpHC	UpHC			UpHC		UpHC	UpHC
cg22604316	DownHC	DownHC		DownHC	DownHC			DownHC
cg22632840	UpHC	UpHC	UpHC		UpHC			UpHC
cg22687244	DownHC	DownHC		DownHC	DownHC			DownHC
cg22697239	DownHC	DownHC	DownHC		DownHC			DownHC
cg22750001	DownHC	DownHC		DownHC	DownHC			DownHC
cg22758493	UpHC	UpHC		DownHC	UpHC		UpHC	UpHC
cg22797031	DownHC	DownHC		DownHC	DownHC		DownHC	DownHC
cg23001918	DownHC	DownHC		DownHC	DownHC			DownHC
cg23008352	DownHC	DownHC		DownHC	DownHC			DownHC
cg23042151	DownHC	DownHC		DownHC	DownHC			DownHC
cg23051349	UpHC	UpHC	UpHC		UpHC			UpHC
cg23079808	UpHC	UpHC	UpHC		UpHC			UpHC
cg23098018	DownHC	DownHC		DownHC	DownHC		DownHC	DownHC
cg23125506	UpHC	UpHC			UpHC		UpHC	UpHC
cg23161218	UpHC	UpHC			UpHC		UpHC	UpHC
cg23261343	UpHC	UpHC	UpHC		UpHC		UpHC	UpHC
cg23272978	DownHC	DownHC	DownHC		DownHC			DownHC
cg23304605	DownHC		DownHC	DownHC	DownHC			DownHC
cg23326607	DownHC	DownHC			DownHC		DownHC	DownHC
cg23401796	UpHC		UpHC			UpHC	UpHC	UpHC
cg23413809	DownHC			DownHC	DownHC		DownHC	DownHC
cg23415434	DownHC	DownHC		DownHC	DownHC			DownHC
cg23420260	UpHC		UpHC	UpHC	UpHC			UpHC
cg23450038	UpHC		UpHC		UpHC		UpHC	UpHC
cg23474890	DownHC	DownHC	DownHC		DownHC			DownHC
cg23497683	DownHC	DownHC		DownHC	DownHC		DownHC	DownHC
cg23548201	UpHC		UpHC		UpHC	UpHC	UpHC	UpHC
cg23586595	DownHC			DownHC	DownHC		DownHC	DownHC
cg23618477	DownHC	DownHC		DownHC	DownHC		DownHC	DownHC
cg23625628	UpHC		UpHC		UpHC	UpHC		UpHC
cg23655651	UpHC	UpHC			UpHC		UpHC	UpHC
cg23663428	DownHC	DownHC		DownHC	DownHC			DownHC
cg23695504	UpHC	UpHC	UpHC		UpHC	UpHC		UpHC
cg23697546	DownHC	DownHC		DownHC	DownHC			DownHC
cg23764603	DownHC	DownHC		DownHC	DownHC			DownHC
cg23786205	DownHC	DownHC		DownHC	DownHC			DownHC
cg23842109	DownHC	DownHC		DownHC	DownHC			DownHC
cg23902105	DownHC			DownHC	DownHC	DownHC		DownHC
cg23981871	DownHC	DownHC		DownHC	DownHC			DownHC
cg24096680	UpHC	UpHC			UpHC		UpHC	UpHC
cg24104567	UpHC				UpHC	UpHC	UpHC	UpHC
cg24111025	DownHC		DownHC		DownHC	DownHC		DownHC
cg24114556	DownHC	DownHC		DownHC	DownHC			DownHC
cg24124443	UpHC		UpHC		UpHC	UpHC		UpHC
cg24129356	DownHC		DownHC		DownHC		DownHC	DownHC
cg24163242	UpHC	UpHC	UpHC		UpHC			UpHC
cg24169315	DownHC	DownHC			DownHC		DownHC	DownHC
cg24172324	DownHC	DownHC		DownHC	DownHC			DownHC
cg24199203	UpHC	UpHC			UpHC		UpHC	UpHC
cg24207161	DownHC		DownHC	DownHC	DownHC		DownHC	DownHC
cg24216966	DownHC	DownHC	DownHC	DownHC	DownHC			DownHC
cg24217003	DownHC	DownHC		DownHC	DownHC			DownHC
cg24219974	DownHC	DownHC		DownHC	DownHC			DownHC
cg24231380	DownHC	DownHC		DownHC	DownHC		DownHC	DownHC
cg24290574	DownHC	DownHC		DownHC	DownHC			DownHC
cg24323958	UpHC	UpHC	UpHC	DownHC	UpHC			UpHC
cg24348495	UpHC				UpHC	UpHC	UpHC	UpHC
cg24384195	DownHC	DownHC		DownHC	DownHC			DownHC
cg24442740	UpHC	UpHC		UpHC	UpHC			UpHC
cg24453664	UpHC	UpHC	UpHC		UpHC			UpHC
cg24457649	DownHC	DownHC			DownHC		DownHC	DownHC
cg24480012		DownHC		DownHC	DownHC		DownHC	DownHC
cg24486037	UpHC	UpHC			UpHC		UpHC	UpHC
cg24492202	UpHC	UpHC				UpHC	UpHC	UpHC
cg24507266	UpHC	UpHC			UpHC		UpHC	UpHC
cg24526103	UpHC	UpHC			UpHC		UpHC	UpHC
cg24566400	UpHC		UpHC		UpHC	UpHC		UpHC
cg24595606	DownHC	DownHC		DownHC	DownHC			DownHC
cg24601480	UpHC	UpHC			UpHC		UpHC	UpHC
cg24603464	UpHC	UpHC			UpHC		UpHC	UpHC
cg24624505	UpHC	UpHC			UpHC		UpHC	UpHC
cg24634420	UpHC		UpHC		UpHC	UpHC		UpHC
cg24679890	UpHC	UpHC	UpHC		UpHC		UpHC	UpHC
cg24727480	UpHC	UpHC			UpHC		UpHC	UpHC
cg24735226	DownHC	DownHC		DownHC	DownHC			DownHC
cg24810836	UpHC	UpHC		DownHC	UpHC		UpHC	UpHC
cg24874003	UpHC	UpHC			UpHC		UpHC	UpHC
cg24887265	DownHC			DownHC	DownHC		DownHC	DownHC
cg24911891	DownHC			DownHC	DownHC		DownHC	DownHC
cg24937747	UpHC		UpHC	DownHC	UpHC		UpHC	UpHC
cg24999588	DownHC	DownHC		DownHC	DownHC			DownHC
cg25037165	UpHC	UpHC			UpHC		UpHC	UpHC
cg25072666	UpHC	UpHC			UpHC		UpHC	UpHC
cg25078444	DownHC			DownHC	DownHC		DownHC	DownHC
cg25083933	DownHC	DownHC		DownHC	DownHC			DownHC
cg25101863	DownHC	DownHC		DownHC	DownHC			DownHC
cg25117875	UpHC	UpHC	UpHC		UpHC			UpHC
cg25132230	DownHC	DownHC		DownHC	DownHC			DownHC
cg25140783	DownHC		DownHC		DownHC		DownHC	DownHC
cg25243082	DownHC	DownHC		DownHC	DownHC			DownHC
cg25256924	DownHC	DownHC	DownHC		DownHC			DownHC
cg25360761	DownHC			DownHC	DownHC		DownHC	DownHC
cg25487405	UpHC	UpHC			UpHC		UpHC	UpHC
cg25491558	UpHC	UpHC			UpHC		UpHC	UpHC
cg25574765	DownHC	DownHC	DownHC		DownHC		DownHC	DownHC
cg25650964	DownHC	DownHC		DownHC	DownHC			DownHC
cg25687358	DownHC			DownHC	DownHC	UpHC	DownHC	DownHC
cg25724842				DownHC	DownHC	DownHC	DownHC	DownHC
cg25784219	UpHC	UpHC	UpHC				UpHC	UpHC
cg25817701	DownHC	DownHC	DownHC		DownHC			DownHC
cg25824217	DownHC	DownHC		DownHC	DownHC			DownHC
cg25835351	UpHC	UpHC			UpHC		UpHC	UpHC
cg25919221	DownHC		DownHC	DownHC	DownHC			DownHC
cg25936358	UpHC	UpHC			UpHC		UpHC	UpHC
cg25942990	DownHC	DownHC		DownHC	DownHC			DownHC
cg25984344	UpHC		UpHC	UpHC	UpHC			UpHC
cg26003388	DownHC	DownHC	DownHC	DownHC	DownHC			DownHC
cg26008365	UpHC	UpHC	UpHC		UpHC			UpHC
cg26065909	UpHC	UpHC			UpHC		UpHC	UpHC
cg26131026	DownHC	DownHC		DownHC	DownHC			DownHC
cg26158194	DownHC	DownHC		DownHC	DownHC			DownHC
cg26172195	DownHC	DownHC		DownHC	DownHC			DownHC
cg26194251	DownHC	DownHC		DownHC	DownHC		DownHC	DownHC
cg26203383	DownHC	DownHC		DownHC	DownHC			DownHC
cg26216618	DownHC	DownHC	DownHC		DownHC			DownHC
cg26232412	DownHC	DownHC	DownHC	DownHC	DownHC		DownHC	DownHC
cg26239725		UpHC	UpHC		UpHC		UpHC	UpHC
cg26255314	DownHC		DownHC	DownHC	DownHC			DownHC
cg26336265	DownHC	DownHC		DownHC	DownHC			DownHC
cg26337070	UpHC	UpHC	UpHC		UpHC		UpHC	UpHC
cg26348243	DownHC	DownHC		DownHC	DownHC		DownHC	DownHC
cg26399994	DownHC	DownHC		DownHC	DownHC			DownHC
cg26411522	UpHC	UpHC			UpHC		UpHC	UpHC
cg26426437	DownHC	DownHC	DownHC		DownHC			DownHC
cg26453169	DownHC	DownHC		DownHC	DownHC			DownHC
cg26516200	DownHC	DownHC		DownHC	DownHC			DownHC
cg26522946	DownHC		DownHC	DownHC	DownHC			DownHC
cg26558485	UpHC	UpHC	UpHC				UpHC	UpHC
cg26568226	DownHC	DownHC	DownHC		DownHC			DownHC
cg26581206	UpHC	UpHC			UpHC		UpHC	UpHC
cg26615224	DownHC	DownHC	DownHC		DownHC			DownHC
cg26647600	DownHC	DownHC	DownHC		DownHC			DownHC
cg26741686	UpHC	UpHC			UpHC		UpHC	UpHC
cg26757673	DownHC	DownHC	DownHC		DownHC			DownHC
cg26814987	UpHC			DownHC	UpHC	UpHC	UpHC	UpHC
cg26815454	DownHC	DownHC		DownHC	DownHC			DownHC
cg26855918	UpHC		UpHC		UpHC	UpHC		UpHC
cg26870746	DownHC	DownHC	DownHC		DownHC			DownHC
cg26872028	DownHC	DownHC		DownHC	DownHC			DownHC
cg26885220	UpHC		UpHC	UpHC	UpHC	UpHC		UpHC
cg26894079	UpHC	UpHC	UpHC		UpHC			UpHC
cg26912105	DownHC	DownHC		DownHC	DownHC			DownHC
cg26917540	UpHC	UpHC	UpHC		UpHC			UpHC
cg27058497	DownHC	DownHC		DownHC	DownHC			DownHC
cg27076454	UpHC		UpHC	UpHC	UpHC	UpHC		UpHC
cg27083087		UpHC			UpHC	UpHC	UpHC	UpHC
cg27150870	DownHC	DownHC	DownHC		DownHC			DownHC
cg27179101	UpHC	UpHC				UpHC	UpHC	UpHC
cg27214730	DownHC			DownHC	DownHC		DownHC	DownHC
cg27230697	UpHC		UpHC		UpHC	UpHC	UpHC	UpHC
cg27284288	DownHC			DownHC	DownHC		DownHC	DownHC
cg27305383	DownHC	DownHC		DownHC	DownHC			DownHC
cg27424995	UpHC	UpHC		UpHC	UpHC		UpHC	UpHC
cg27631256	DownHC	DownHC			DownHC		DownHC	DownHC

## Sheet: PDL1
	ACC	BLCA	BRCA	COAD	LUAD	SKCM	UCEC	Direction
cg00002426		DownHC	UpHC	DownHC		UpHC	UpHC	UpHC
cg00012692	DownHC		DownHC			DownHC	DownHC	DownHC
cg00015530		UpHC	DownHC	UpHC		DownHC	DownHC	DownHC
cg00042409		DownHC	UpHC	DownHC		UpHC	UpHC	UpHC
cg00164282	DownHC	UpHC	DownHC	UpHC		DownHC		DownHC
cg00174508	DownHC	DownHC	UpHC	DownHC		UpHC		DownHC
cg00221658		DownHC	UpHC	DownHC		UpHC	UpHC	UpHC
cg00233028		DownHC	UpHC	DownHC		UpHC	UpHC	UpHC
cg00234370		DownHC	UpHC	DownHC		UpHC	UpHC	UpHC
cg00240653		UpHC	DownHC	UpHC	DownHC	DownHC		DownHC
cg00246969		DownHC	UpHC	DownHC	UpHC	UpHC	UpHC	UpHC
cg00460983		DownHC	UpHC	DownHC		UpHC	UpHC	UpHC
cg00524708		DownHC	UpHC	DownHC	UpHC	DownHC		DownHC
cg00569276		UpHC	DownHC	UpHC		DownHC	DownHC	DownHC
cg00655552	DownHC		DownHC			DownHC	DownHC	DownHC
cg00660167		UpHC	UpHC		UpHC	UpHC		UpHC
cg00681462		UpHC	DownHC	UpHC		DownHC	DownHC	DownHC
cg00702417		UpHC	DownHC	UpHC		DownHC	DownHC	DownHC
cg00718261	DownHC	DownHC	UpHC	DownHC		UpHC		DownHC
cg00744866		DownHC	UpHC	DownHC		UpHC	UpHC	UpHC
cg00757453	DownHC	DownHC	UpHC	DownHC		UpHC		DownHC
cg00820311		UpHC	DownHC	UpHC		DownHC	DownHC	DownHC
cg00824381	DownHC	DownHC	UpHC	DownHC		UpHC		DownHC
cg00867406		DownHC	DownHC		DownHC	DownHC		DownHC
cg00873919		DownHC	UpHC	DownHC		UpHC	UpHC	UpHC
cg00921266		DownHC	UpHC	DownHC		UpHC	UpHC	UpHC
cg00941836		DownHC	UpHC	DownHC		UpHC	UpHC	UpHC
cg00990385	DownHC	DownHC		DownHC		UpHC	UpHC	DownHC
cg00994804		DownHC	UpHC	DownHC		UpHC	UpHC	UpHC
cg01010328	DownHC	UpHC	DownHC	UpHC		DownHC		DownHC
cg01021196	DownHC	DownHC	UpHC	DownHC		UpHC		DownHC
cg01041405		DownHC	UpHC	DownHC		UpHC	UpHC	UpHC
cg01052276		DownHC	UpHC	DownHC		UpHC	UpHC	UpHC
cg01054110		DownHC	UpHC	DownHC		UpHC	UpHC	UpHC
cg01062942		DownHC	UpHC		UpHC	UpHC	UpHC	UpHC
cg01089914		DownHC	UpHC	DownHC		UpHC	UpHC	UpHC
cg01151584		UpHC	DownHC	UpHC	DownHC	DownHC	DownHC	DownHC
cg01215742		DownHC	UpHC	DownHC		UpHC	UpHC	UpHC
cg01348584		UpHC	DownHC	UpHC		DownHC	DownHC	DownHC
cg01360627		UpHC	DownHC		DownHC	DownHC	DownHC	DownHC
cg01376079	DownHC	DownHC	UpHC		UpHC	UpHC		UpHC
cg01421119		DownHC	UpHC	DownHC		UpHC	UpHC	UpHC
cg01508380		DownHC	UpHC	DownHC		UpHC	UpHC	UpHC
cg01539849		DownHC	UpHC	DownHC		UpHC	UpHC	UpHC
cg01545109		UpHC	DownHC	UpHC		DownHC	DownHC	DownHC
cg01556706		DownHC	UpHC	DownHC	UpHC	UpHC		UpHC
cg01557411		DownHC	UpHC	DownHC	UpHC	UpHC		UpHC
cg01625222	DownHC	DownHC	UpHC	DownHC		UpHC		DownHC
cg01657186		DownHC	UpHC	DownHC		UpHC	UpHC	UpHC
cg01681367		UpHC	DownHC	UpHC		DownHC	DownHC	DownHC
cg01810875	DownHC	UpHC	DownHC	UpHC		DownHC		DownHC
cg01940181	DownHC	DownHC	UpHC			UpHC	UpHC	UpHC
cg02030929		UpHC	DownHC	UpHC		DownHC	DownHC	DownHC
cg02053964		UpHC	DownHC	UpHC		DownHC	DownHC	DownHC
cg02061173		UpHC	DownHC	UpHC		DownHC	DownHC	DownHC
cg02102075		DownHC	UpHC	DownHC	UpHC	UpHC		UpHC
cg02297541		DownHC	UpHC	DownHC		UpHC	UpHC	UpHC
cg02352281	DownHC	UpHC	DownHC			DownHC	DownHC	DownHC
cg02371376	DownHC	UpHC	DownHC			DownHC	DownHC	DownHC
cg02372856		DownHC	UpHC	DownHC		UpHC	UpHC	UpHC
cg02413187		DownHC	UpHC	DownHC		UpHC	UpHC	UpHC
cg02487453		DownHC	UpHC	DownHC	UpHC	UpHC		UpHC
cg02493211		DownHC	UpHC	DownHC		UpHC	UpHC	UpHC
cg02501827		DownHC	UpHC	DownHC	UpHC	UpHC	UpHC	UpHC
cg02609279	DownHC		DownHC			DownHC	DownHC	DownHC
cg02686793		DownHC	UpHC	DownHC		UpHC	UpHC	UpHC
cg02691035		UpHC	DownHC	UpHC		DownHC	DownHC	DownHC
cg02763536			UpHC		UpHC	UpHC	UpHC	UpHC
cg02849695		DownHC	UpHC	DownHC	UpHC		UpHC	UpHC
cg02914652		DownHC	UpHC	DownHC		UpHC	UpHC	UpHC
cg02927252	DownHC	UpHC	DownHC	UpHC		DownHC		DownHC
cg02954987		DownHC	UpHC	DownHC	UpHC	UpHC	UpHC	UpHC
cg03015672		DownHC	UpHC	DownHC		UpHC	UpHC	UpHC
cg03032098			UpHC		UpHC	UpHC	UpHC	UpHC
cg03119829	DownHC	DownHC	DownHC			DownHC	DownHC	DownHC
cg03278514	DownHC		DownHC	UpHC		DownHC	DownHC	DownHC
cg03297901		UpHC	DownHC	UpHC	DownHC	DownHC	DownHC	DownHC
cg03388043		UpHC	DownHC		DownHC	DownHC	DownHC	DownHC
cg03436397		UpHC	DownHC	UpHC	DownHC	DownHC		DownHC
cg03450948			UpHC		UpHC	UpHC	UpHC	UpHC
cg03494429		DownHC	UpHC	DownHC		UpHC	UpHC	UpHC
cg03494648			DownHC	UpHC	DownHC	DownHC	DownHC	DownHC
cg03499808		DownHC	UpHC	DownHC	UpHC	UpHC		UpHC
cg03517918		DownHC	UpHC	DownHC		UpHC	UpHC	UpHC
cg03519577	DownHC	UpHC	DownHC			DownHC	DownHC	DownHC
cg03547355	DownHC	DownHC	UpHC	DownHC		UpHC		DownHC
cg03595161		DownHC	UpHC	DownHC		UpHC	UpHC	UpHC
cg03649649		UpHC	DownHC	UpHC	DownHC	DownHC	DownHC	DownHC
cg03676485		DownHC	UpHC	DownHC		UpHC	UpHC	UpHC
cg03780927		DownHC	UpHC	DownHC	UpHC	UpHC	UpHC	UpHC
cg03803789		DownHC	UpHC	DownHC		UpHC	UpHC	UpHC
cg03841065		UpHC	DownHC	UpHC	DownHC	DownHC	DownHC	DownHC
cg03859162		DownHC	UpHC	DownHC	UpHC	UpHC		UpHC
cg03967627		DownHC	UpHC	DownHC	UpHC	UpHC	UpHC	UpHC
cg03993109		DownHC	UpHC	DownHC		UpHC	UpHC	UpHC
cg04011253		DownHC	UpHC	DownHC		UpHC	UpHC	UpHC
cg04058281	DownHC	UpHC		DownHC		UpHC	UpHC	UpHC
cg04163967	DownHC	UpHC	DownHC	UpHC		DownHC		DownHC
cg04322572		DownHC	UpHC	DownHC		UpHC	UpHC	UpHC
cg04330371		DownHC	UpHC	DownHC	UpHC	UpHC	UpHC	UpHC
cg04347477		DownHC	UpHC	DownHC	UpHC	UpHC	UpHC	UpHC
cg04364311		DownHC	UpHC	DownHC		UpHC	UpHC	UpHC
cg04517263		UpHC	DownHC	UpHC		DownHC	DownHC	DownHC
cg04545296		DownHC	UpHC		UpHC	UpHC	UpHC	UpHC
cg04588138	DownHC	UpHC	DownHC			DownHC	DownHC	DownHC
cg04620298	DownHC	DownHC	UpHC	DownHC		UpHC		DownHC
cg04623371	DownHC	UpHC	DownHC	UpHC		DownHC		DownHC
cg04700474	DownHC		DownHC	DownHC		DownHC		DownHC
cg04776231		DownHC	UpHC		UpHC	UpHC	UpHC	UpHC
cg04785083	DownHC	UpHC	DownHC			DownHC	DownHC	DownHC
cg04804717	DownHC	DownHC	UpHC	DownHC		UpHC		DownHC
cg04825215		DownHC	UpHC		UpHC	UpHC	UpHC	UpHC
cg04830355	DownHC	DownHC	UpHC	DownHC		UpHC		DownHC
cg04874286		DownHC	UpHC	DownHC		UpHC	UpHC	UpHC
cg04921315		DownHC	UpHC	DownHC	UpHC	UpHC	UpHC	UpHC
cg04961225	DownHC	DownHC	DownHC			DownHC		DownHC
cg05002602		DownHC	UpHC	DownHC		UpHC	UpHC	UpHC
cg05130355		DownHC	UpHC	DownHC		UpHC	UpHC	UpHC
cg05210804		DownHC	UpHC	DownHC	UpHC	UpHC		UpHC
cg05245515	DownHC	DownHC	UpHC			UpHC	UpHC	UpHC
cg05257772	DownHC	UpHC	DownHC	UpHC		DownHC	DownHC	DownHC
cg05335893		DownHC	UpHC	DownHC		UpHC	UpHC	UpHC
cg05378938		DownHC	UpHC	DownHC	UpHC	UpHC		UpHC
cg05391884		DownHC	UpHC	DownHC		UpHC	UpHC	UpHC
cg05394800		UpHC	DownHC	UpHC		DownHC	DownHC	DownHC
cg05403469		UpHC	DownHC	UpHC		DownHC	DownHC	DownHC
cg05405872		DownHC	UpHC	DownHC		UpHC	UpHC	UpHC
cg05494668	DownHC	DownHC	UpHC			UpHC	UpHC	UpHC
cg05501426		DownHC	UpHC	DownHC		UpHC	UpHC	UpHC
cg05506600		DownHC	UpHC	DownHC		UpHC	UpHC	UpHC
cg05548402	DownHC	DownHC	UpHC	DownHC		UpHC		DownHC
cg05576619		DownHC	UpHC	DownHC		UpHC	UpHC	UpHC
cg05642789		UpHC	DownHC	UpHC		DownHC	DownHC	DownHC
cg05677062		DownHC	UpHC	DownHC		UpHC	UpHC	UpHC
cg05783384		DownHC	UpHC	DownHC		UpHC	UpHC	UpHC
cg05875421		UpHC	DownHC	UpHC		DownHC	DownHC	DownHC
cg05931439		DownHC	UpHC	DownHC	UpHC	UpHC	UpHC	UpHC
cg06010443		DownHC	UpHC	DownHC		UpHC	UpHC	UpHC
cg06034527		UpHC	DownHC	UpHC		DownHC	DownHC	DownHC
cg06085743		DownHC	UpHC	DownHC		UpHC	UpHC	UpHC
cg06127256		DownHC	UpHC	DownHC		UpHC	UpHC	UpHC
cg06137072		DownHC	UpHC	DownHC		UpHC	UpHC	UpHC
cg06183267	DownHC	UpHC	DownHC			DownHC	DownHC	DownHC
cg06289725		DownHC	UpHC	DownHC		UpHC	UpHC	UpHC
cg06395414	UpHC	DownHC	UpHC	DownHC		UpHC	UpHC	UpHC
cg06422039		DownHC	UpHC	DownHC		UpHC	UpHC	UpHC
cg06452769		DownHC	UpHC	DownHC		UpHC	UpHC	UpHC
cg06489037			UpHC	DownHC	UpHC	UpHC	UpHC	UpHC
cg06502279		DownHC	UpHC	DownHC	UpHC	UpHC		UpHC
cg06599908		DownHC	UpHC	DownHC		UpHC	UpHC	UpHC
cg06635946		DownHC	UpHC	DownHC		UpHC	UpHC	UpHC
cg06699564		DownHC	UpHC	DownHC	UpHC	DownHC		DownHC
cg06711259		DownHC	UpHC	DownHC		UpHC	UpHC	UpHC
cg06836102	DownHC	DownHC		DownHC		DownHC		DownHC
cg06902698		DownHC	UpHC	DownHC		UpHC	UpHC	UpHC
cg06936803		UpHC	DownHC	UpHC	DownHC	DownHC		DownHC
cg06951565	DownHC	UpHC	DownHC	UpHC		DownHC		DownHC
cg06970884		DownHC	UpHC		UpHC	UpHC	UpHC	UpHC
cg07134252	DownHC	DownHC		DownHC		DownHC		DownHC
cg07156249		UpHC	DownHC		DownHC	DownHC	DownHC	DownHC
cg07187855		DownHC	UpHC	DownHC		UpHC	UpHC	UpHC
cg07236781		UpHC	DownHC		DownHC	DownHC	DownHC	DownHC
cg07298473		DownHC	UpHC		UpHC	UpHC	UpHC	UpHC
cg07310671		DownHC	UpHC	DownHC		UpHC	UpHC	UpHC
cg07420137		UpHC	DownHC	UpHC		DownHC	DownHC	DownHC
cg07489413	DownHC	UpHC	DownHC	UpHC		DownHC	DownHC	DownHC
cg07598052		UpHC	DownHC	UpHC	DownHC	DownHC	DownHC	DownHC
cg07675031		UpHC	DownHC	UpHC		DownHC	DownHC	DownHC
cg07734514	DownHC	DownHC	UpHC	DownHC		UpHC		DownHC
cg07748583		DownHC	UpHC	DownHC		UpHC	UpHC	UpHC
cg07786657		UpHC	DownHC	UpHC	DownHC	DownHC	DownHC	DownHC
cg07856138	DownHC	UpHC	DownHC	UpHC		DownHC		DownHC
cg07906828	DownHC	DownHC	UpHC	DownHC		UpHC		DownHC
cg08055663		UpHC	DownHC	UpHC		DownHC	DownHC	DownHC
cg08061524		DownHC	UpHC	DownHC		UpHC	UpHC	UpHC
cg08075204		UpHC	DownHC	UpHC		DownHC	DownHC	DownHC
cg08101036		DownHC	UpHC	DownHC		UpHC	UpHC	UpHC
cg08156867		DownHC	UpHC	DownHC		UpHC	UpHC	UpHC
cg08162465	DownHC	UpHC	DownHC	UpHC		DownHC		DownHC
cg08186790	DownHC		DownHC			DownHC	DownHC	DownHC
cg08199953	DownHC	UpHC	DownHC	UpHC		DownHC		DownHC
cg08248579		DownHC	UpHC	DownHC		UpHC	UpHC	UpHC
cg08274633	DownHC	UpHC	DownHC	UpHC		DownHC	DownHC	DownHC
cg08283130		DownHC	UpHC	DownHC		UpHC	UpHC	UpHC
cg08311343		DownHC	UpHC	DownHC	UpHC	UpHC	UpHC	UpHC
cg08355301		UpHC	DownHC	UpHC		DownHC	DownHC	DownHC
cg08379738		DownHC	UpHC	DownHC		UpHC	UpHC	UpHC
cg08407014		DownHC	UpHC	DownHC	UpHC	UpHC	UpHC	UpHC
cg08436089		DownHC	UpHC	DownHC		UpHC	UpHC	UpHC
cg08450017			DownHC		DownHC	DownHC	DownHC	DownHC
cg08480068		UpHC	DownHC	UpHC		DownHC	DownHC	DownHC
cg08482167		DownHC	UpHC	DownHC		UpHC	UpHC	UpHC
cg08608240		DownHC	UpHC	DownHC		UpHC	UpHC	UpHC
cg08621624		UpHC	DownHC	UpHC		DownHC	DownHC	DownHC
cg08643131		DownHC	UpHC	DownHC		UpHC	UpHC	UpHC
cg08826840	DownHC		DownHC	DownHC		DownHC		DownHC
cg08930904		DownHC	UpHC	DownHC		UpHC	UpHC	UpHC
cg08995871		UpHC	DownHC	UpHC		DownHC	DownHC	DownHC
cg09018299		DownHC	UpHC	DownHC		UpHC	UpHC	UpHC
cg09032544		UpHC	DownHC	UpHC	DownHC	DownHC	DownHC	DownHC
cg09040942	DownHC	DownHC	UpHC	DownHC		UpHC		DownHC
cg09316954		DownHC	UpHC	DownHC	UpHC	UpHC	UpHC	UpHC
cg09319828		UpHC	DownHC	UpHC	DownHC	DownHC		DownHC
cg09337852		DownHC	UpHC	DownHC		UpHC	UpHC	UpHC
cg09344348		UpHC	DownHC	UpHC	DownHC	DownHC	DownHC	DownHC
cg09354037		UpHC	DownHC	UpHC		DownHC	DownHC	DownHC
cg09386265		DownHC	UpHC	DownHC		UpHC	UpHC	UpHC
cg09449150		DownHC	UpHC	DownHC		UpHC	UpHC	UpHC
cg09476130		DownHC	UpHC	DownHC	UpHC		UpHC	UpHC
cg09621572	DownHC	UpHC	DownHC		DownHC	DownHC	DownHC	DownHC
cg09637172	DownHC		DownHC		DownHC	DownHC		DownHC
cg09638208		UpHC	DownHC	UpHC		DownHC	DownHC	DownHC
cg09763644		UpHC	DownHC	UpHC	DownHC	DownHC	DownHC	DownHC
cg09777775		UpHC	DownHC	UpHC	DownHC	DownHC	DownHC	DownHC
cg09796089	DownHC	DownHC	UpHC			UpHC	UpHC	UpHC
cg09800500	DownHC	UpHC	DownHC	UpHC	DownHC	DownHC		DownHC
cg09935271	DownHC	DownHC	UpHC	DownHC		UpHC		DownHC
cg09955084	DownHC	DownHC	UpHC	DownHC		UpHC		DownHC
cg09958560		DownHC	UpHC	DownHC	UpHC		UpHC	UpHC
cg09994756	DownHC	DownHC	UpHC	DownHC			UpHC	DownHC
cg10004882	DownHC	UpHC	DownHC		DownHC	DownHC		DownHC
cg10092878		DownHC	UpHC		UpHC	UpHC	UpHC	UpHC
cg10159630		UpHC	DownHC	UpHC		DownHC	DownHC	DownHC
cg10176110		DownHC	UpHC	DownHC		UpHC	UpHC	UpHC
cg10188797		DownHC	UpHC	DownHC		UpHC	UpHC	UpHC
cg10198479		DownHC	UpHC	DownHC		UpHC	UpHC	UpHC
cg10329345		DownHC	UpHC	DownHC		UpHC	UpHC	UpHC
cg10481202		DownHC	UpHC	DownHC		UpHC	UpHC	UpHC
cg10535597	DownHC	DownHC	UpHC	DownHC		UpHC		DownHC
cg10542975		UpHC	DownHC	UpHC		DownHC	DownHC	DownHC
cg10622644		DownHC	UpHC	DownHC		UpHC	UpHC	UpHC
cg10673833		UpHC	DownHC	UpHC		DownHC	DownHC	DownHC
cg10740902			UpHC		UpHC	UpHC	UpHC	UpHC
cg10775039	DownHC	DownHC	UpHC			UpHC	UpHC	UpHC
cg10819238		DownHC	UpHC		UpHC	UpHC	UpHC	UpHC
cg10836110		UpHC	DownHC	UpHC		DownHC	DownHC	DownHC
cg10851763	DownHC	UpHC	DownHC	UpHC		DownHC		DownHC
cg10937802	DownHC		DownHC		DownHC	DownHC		DownHC
cg10946576	DownHC		UpHC	DownHC		UpHC	UpHC	UpHC
cg10961323		DownHC	UpHC	DownHC		UpHC	UpHC	UpHC
cg11001581		DownHC	UpHC	DownHC	UpHC	UpHC		UpHC
cg11008003	DownHC	DownHC	UpHC	DownHC		UpHC		DownHC
cg11180921		DownHC	UpHC	DownHC		UpHC	UpHC	UpHC
cg11183072		DownHC	UpHC	DownHC	UpHC		UpHC	UpHC
cg11193342	DownHC	DownHC	UpHC			UpHC	UpHC	UpHC
cg11223933		DownHC	UpHC	DownHC		UpHC	UpHC	UpHC
cg11236526		DownHC	UpHC	DownHC	UpHC	UpHC		UpHC
cg11270806		DownHC	UpHC	DownHC		UpHC	UpHC	UpHC
cg11307565	DownHC	DownHC		DownHC		UpHC	UpHC	DownHC
cg11309785		DownHC	UpHC	DownHC		UpHC	UpHC	UpHC
cg11405475		DownHC	UpHC	DownHC		UpHC	UpHC	UpHC
cg11532431		DownHC	UpHC	DownHC		UpHC	UpHC	UpHC
cg11629220		DownHC	DownHC	DownHC		DownHC	UpHC	DownHC
cg11639950		DownHC	UpHC	DownHC		UpHC	UpHC	UpHC
cg11648730		UpHC	DownHC	UpHC		DownHC	DownHC	DownHC
cg11733245	DownHC	UpHC	DownHC			DownHC	DownHC	DownHC
cg11744304		DownHC	UpHC	DownHC		UpHC	UpHC	UpHC
cg11750851		DownHC	UpHC	DownHC		UpHC	UpHC	UpHC
cg11775595		DownHC	UpHC	DownHC		UpHC	UpHC	UpHC
cg11914795		DownHC	UpHC	DownHC	UpHC	UpHC	UpHC	UpHC
cg11951818	DownHC	DownHC	DownHC			DownHC		DownHC
cg11961138		DownHC	UpHC	DownHC	UpHC	UpHC	UpHC	UpHC
cg11977716		UpHC	DownHC	UpHC	DownHC	DownHC	DownHC	DownHC
cg12044599		UpHC	DownHC		DownHC	DownHC	DownHC	DownHC
cg12073436	DownHC	UpHC	DownHC	UpHC	DownHC	DownHC	DownHC	DownHC
cg12114200	DownHC	DownHC	UpHC	DownHC		UpHC		DownHC
cg12128164		DownHC	UpHC	DownHC		UpHC	UpHC	UpHC
cg12161887	DownHC	DownHC	UpHC	DownHC		UpHC		DownHC
cg12165841		DownHC	UpHC	DownHC		UpHC	UpHC	UpHC
cg12192749		DownHC	UpHC		UpHC	UpHC	UpHC	UpHC
cg12250581		DownHC	UpHC	DownHC	UpHC	UpHC	UpHC	UpHC
cg12629796		DownHC	UpHC	DownHC		UpHC	UpHC	UpHC
cg12630082			UpHC	DownHC	UpHC	UpHC	UpHC	UpHC
cg12655375			UpHC	DownHC	UpHC	UpHC	UpHC	UpHC
cg12661316		UpHC	DownHC	UpHC		DownHC	DownHC	DownHC
cg12685846		DownHC	UpHC		UpHC	UpHC	UpHC	UpHC
cg12787323		UpHC	DownHC	UpHC		DownHC	DownHC	DownHC
cg12820310	DownHC	UpHC	DownHC			DownHC	DownHC	DownHC
cg12871285		DownHC	UpHC	DownHC		UpHC	UpHC	UpHC
cg12883629		UpHC	DownHC	UpHC	DownHC	DownHC	DownHC	DownHC
cg12918457		DownHC	UpHC		UpHC	UpHC	UpHC	UpHC
cg13029400		DownHC	UpHC	DownHC	UpHC	UpHC	UpHC	UpHC
cg13060114		DownHC	UpHC	DownHC	UpHC	UpHC		UpHC
cg13100118		DownHC	DownHC	DownHC		DownHC		DownHC
cg13276570	DownHC		DownHC		DownHC	DownHC		DownHC
cg13321967		DownHC	UpHC		UpHC	UpHC	UpHC	UpHC
cg13331196		DownHC	UpHC	DownHC	UpHC		UpHC	UpHC
cg13340765		UpHC	DownHC	UpHC		DownHC	UpHC	UpHC
cg13448753		DownHC	UpHC	DownHC	UpHC	UpHC		UpHC
cg13555415		UpHC	DownHC	UpHC		DownHC	DownHC	DownHC
cg13641043		UpHC	DownHC	UpHC		DownHC	DownHC	DownHC
cg13646005		DownHC	UpHC	DownHC		UpHC	UpHC	UpHC
cg13655082		DownHC	UpHC	DownHC		UpHC	UpHC	UpHC
cg13667782		DownHC	UpHC	DownHC		UpHC	UpHC	UpHC
cg13702357		DownHC	UpHC	DownHC		UpHC	UpHC	UpHC
cg13702536		DownHC	UpHC	DownHC		UpHC	UpHC	UpHC
cg13718729		DownHC		DownHC	UpHC	UpHC	UpHC	UpHC
cg13771313		DownHC	UpHC	DownHC		UpHC	UpHC	UpHC
cg13795831		UpHC	DownHC	UpHC		DownHC	DownHC	DownHC
cg13805951		DownHC	UpHC	DownHC		UpHC	UpHC	UpHC
cg13840520	DownHC	UpHC	DownHC	UpHC			DownHC	DownHC
cg13924996		UpHC	DownHC	UpHC		DownHC	DownHC	DownHC
cg13931640		UpHC	DownHC	UpHC		DownHC	DownHC	DownHC
cg13951697	DownHC		UpHC	DownHC		UpHC	UpHC	UpHC
cg14058476	UpHC	DownHC	UpHC			UpHC	UpHC	UpHC
cg14088196		UpHC	DownHC	UpHC	DownHC	DownHC	DownHC	DownHC
cg14094409		UpHC	DownHC		DownHC	DownHC	DownHC	DownHC
cg14170043	DownHC	DownHC	UpHC	DownHC		UpHC		DownHC
cg14267222	DownHC	DownHC	UpHC	DownHC		UpHC		DownHC
cg14309283		DownHC	UpHC	DownHC	UpHC	UpHC		UpHC
cg14369648			UpHC	DownHC	UpHC	UpHC	UpHC	UpHC
cg14407179	DownHC	UpHC	DownHC		DownHC	DownHC	DownHC	DownHC
cg14417687		DownHC	UpHC	DownHC		UpHC	UpHC	UpHC
cg14510299		DownHC	UpHC		UpHC	UpHC	UpHC	UpHC
cg14556909		UpHC	DownHC	UpHC	DownHC	DownHC	DownHC	DownHC
cg14557185		DownHC	UpHC		UpHC	UpHC	UpHC	UpHC
cg14576062		DownHC	UpHC		UpHC	UpHC	UpHC	UpHC
cg14714222	DownHC	UpHC	DownHC			DownHC	DownHC	DownHC
cg14793844	DownHC		DownHC	DownHC		DownHC		DownHC
cg14824901		DownHC	UpHC	DownHC	UpHC	UpHC		UpHC
cg14842771	DownHC	DownHC	UpHC	DownHC		UpHC		DownHC
cg14845962		DownHC	UpHC	DownHC	UpHC	UpHC	UpHC	UpHC
cg15059065		DownHC	UpHC	DownHC	UpHC	UpHC	UpHC	UpHC
cg15073853		DownHC	UpHC	DownHC		UpHC	UpHC	UpHC
cg15172734		DownHC	UpHC	DownHC	UpHC	UpHC	UpHC	UpHC
cg15226275		DownHC	UpHC	DownHC		UpHC	UpHC	UpHC
cg15254671		DownHC	UpHC	DownHC		UpHC	UpHC	UpHC
cg15258980	DownHC	UpHC	DownHC	UpHC		DownHC	DownHC	DownHC
cg15262954		UpHC	DownHC	UpHC		DownHC	DownHC	DownHC
cg15275758		UpHC	DownHC	UpHC		DownHC	DownHC	DownHC
cg15309006		DownHC		DownHC	UpHC	UpHC	UpHC	UpHC
cg15314855		DownHC	UpHC	DownHC		UpHC	UpHC	UpHC
cg15562346		UpHC	DownHC		DownHC	DownHC	DownHC	DownHC
cg15575375		DownHC	UpHC	DownHC		UpHC	UpHC	UpHC
cg15579696		DownHC	UpHC	DownHC		UpHC	UpHC	UpHC
cg15590426	DownHC	DownHC	UpHC	DownHC		UpHC		DownHC
cg15694422		UpHC	DownHC	UpHC		DownHC	DownHC	DownHC
cg15858239		DownHC	UpHC	DownHC	UpHC	UpHC		UpHC
cg15991175	DownHC	DownHC	UpHC			UpHC	UpHC	UpHC
cg16015423		DownHC	UpHC	DownHC	UpHC	UpHC	UpHC	UpHC
cg16017089		DownHC	UpHC	DownHC		UpHC	UpHC	UpHC
cg16032518		UpHC	DownHC	UpHC		DownHC	DownHC	DownHC
cg16087093		UpHC	DownHC	UpHC		DownHC	DownHC	DownHC
cg16104076	DownHC		DownHC	DownHC		DownHC		DownHC
cg16127573		DownHC	UpHC	DownHC		UpHC	UpHC	UpHC
cg16139912	DownHC	DownHC	UpHC	DownHC		UpHC		DownHC
cg16173847	DownHC		DownHC			DownHC	DownHC	DownHC
cg16208357			UpHC		UpHC	UpHC	UpHC	UpHC
cg16272981		UpHC	DownHC	UpHC	DownHC	DownHC	DownHC	DownHC
cg16330369		DownHC	UpHC	DownHC		UpHC	UpHC	UpHC
cg16393928	DownHC	DownHC	UpHC	DownHC		UpHC		DownHC
cg16394018		UpHC	DownHC	UpHC		DownHC	DownHC	DownHC
cg16402452		DownHC	UpHC	DownHC		UpHC	UpHC	UpHC
cg16563470			UpHC		UpHC	UpHC	UpHC	UpHC
cg16653901		DownHC	UpHC	DownHC		UpHC	UpHC	UpHC
cg16668359	DownHC	UpHC	DownHC	UpHC		DownHC	DownHC	DownHC
cg16684117		UpHC	DownHC	UpHC		DownHC	DownHC	DownHC
cg16810031		UpHC	DownHC	UpHC	DownHC	DownHC		DownHC
cg16908633		DownHC	UpHC	DownHC		UpHC	UpHC	UpHC
cg16987982		UpHC	DownHC	UpHC		DownHC	DownHC	DownHC
cg17052675	DownHC	DownHC	UpHC	DownHC		UpHC		DownHC
cg17100943			UpHC		UpHC	UpHC	UpHC	UpHC
cg17143376	DownHC	UpHC	DownHC	UpHC		DownHC	DownHC	DownHC
cg17169196	DownHC	UpHC	DownHC		DownHC	DownHC		DownHC
cg17261708		DownHC	UpHC		UpHC	UpHC	UpHC	UpHC
cg17284334	DownHC		DownHC			DownHC	DownHC	DownHC
cg17296589		DownHC	UpHC	DownHC		UpHC	UpHC	UpHC
cg17342469		DownHC	UpHC	DownHC	UpHC	UpHC	UpHC	UpHC
cg17370163		DownHC	UpHC		UpHC	UpHC	UpHC	UpHC
cg17478979		DownHC	UpHC	DownHC	UpHC	UpHC	UpHC	UpHC
cg17504591	DownHC	DownHC		DownHC		UpHC	UpHC	DownHC
cg17514766	DownHC		DownHC			DownHC	DownHC	DownHC
cg17525495		DownHC	UpHC		UpHC	UpHC	UpHC	UpHC
cg17531288		DownHC	UpHC	DownHC		UpHC	UpHC	UpHC
cg17589883	DownHC	DownHC	UpHC	DownHC			UpHC	DownHC
cg17601191		DownHC	UpHC	DownHC		UpHC	UpHC	UpHC
cg17737388		DownHC	UpHC	DownHC		UpHC	UpHC	UpHC
cg17913115		DownHC	UpHC	DownHC		UpHC	UpHC	UpHC
cg17917325		DownHC	UpHC	DownHC		UpHC	UpHC	UpHC
cg18010718		DownHC	UpHC	DownHC		UpHC	UpHC	UpHC
cg18026225		UpHC	DownHC	UpHC		DownHC	DownHC	DownHC
cg18046677		DownHC	UpHC	DownHC		UpHC	UpHC	UpHC
cg18128887		UpHC	DownHC		DownHC	DownHC	DownHC	DownHC
cg18182216		DownHC	UpHC	DownHC		UpHC	UpHC	UpHC
cg18383668		DownHC	UpHC	DownHC		UpHC	UpHC	UpHC
cg18484299		DownHC	UpHC	DownHC		UpHC	UpHC	UpHC
cg18486815			UpHC	DownHC	UpHC	UpHC	UpHC	UpHC
cg18512780		UpHC	DownHC	UpHC		DownHC	DownHC	DownHC
cg18647259		DownHC	UpHC		UpHC	UpHC	UpHC	UpHC
cg18763165		DownHC	UpHC	DownHC	UpHC	UpHC		UpHC
cg18856478		DownHC	UpHC	DownHC	UpHC	UpHC	UpHC	UpHC
cg18859033	DownHC	DownHC	UpHC	DownHC		UpHC		DownHC
cg18896032		UpHC	DownHC		DownHC	DownHC	DownHC	DownHC
cg18912530	DownHC	DownHC	UpHC			UpHC	UpHC	UpHC
cg18982286		DownHC	UpHC	DownHC	UpHC	UpHC	UpHC	UpHC
cg18990899	DownHC		DownHC			DownHC	DownHC	DownHC
cg19021985		UpHC	DownHC	UpHC	DownHC	DownHC	DownHC	DownHC
cg19063834	DownHC	DownHC	UpHC	DownHC			UpHC	DownHC
cg19254118		DownHC	UpHC	DownHC		UpHC	UpHC	UpHC
cg19328828		DownHC	UpHC	DownHC		UpHC	UpHC	UpHC
cg19390582		DownHC	UpHC	DownHC		UpHC	UpHC	UpHC
cg19414630		DownHC	UpHC	DownHC	UpHC		UpHC	UpHC
cg19443920		DownHC	UpHC	DownHC	UpHC	UpHC	UpHC	UpHC
cg19458020		DownHC	UpHC	DownHC	UpHC	UpHC	UpHC	UpHC
cg19466818	DownHC	UpHC	DownHC	UpHC		DownHC		DownHC
cg19474047			UpHC		UpHC	UpHC	UpHC	UpHC
cg19508900		DownHC	UpHC	DownHC	UpHC	UpHC		UpHC
cg19518104	DownHC		DownHC			DownHC	DownHC	DownHC
cg19547192	DownHC	DownHC	UpHC	DownHC		UpHC		DownHC
cg19563307		DownHC	UpHC	DownHC		UpHC	UpHC	UpHC
cg19623418	DownHC	UpHC	DownHC	UpHC		DownHC		DownHC
cg19645616		DownHC	UpHC	DownHC		UpHC	UpHC	UpHC
cg19733736		DownHC	UpHC	DownHC		UpHC	UpHC	UpHC
cg19749538	DownHC	UpHC		UpHC	DownHC	DownHC	DownHC	DownHC
cg19878482		DownHC	UpHC	DownHC	UpHC	UpHC	UpHC	UpHC
cg20002504			UpHC	UpHC		UpHC	UpHC	UpHC
cg20042662	DownHC	DownHC		DownHC		DownHC		DownHC
cg20113012		DownHC	UpHC	DownHC	UpHC	UpHC		UpHC
cg20155875		DownHC	UpHC	DownHC		UpHC	UpHC	UpHC
cg20199836	DownHC	DownHC	UpHC	DownHC		UpHC		DownHC
cg20225999		DownHC	UpHC	DownHC		UpHC	UpHC	UpHC
cg20317748		DownHC	UpHC		UpHC	UpHC	UpHC	UpHC
cg20413202			DownHC	DownHC		DownHC	DownHC	DownHC
cg20464719		DownHC	UpHC		UpHC	UpHC	UpHC	UpHC
cg20566840	DownHC	DownHC	UpHC	DownHC		UpHC		DownHC
cg20918393		DownHC	UpHC	DownHC	UpHC		UpHC	UpHC
cg21020871		DownHC	UpHC	DownHC		UpHC	UpHC	UpHC
cg21182196	DownHC	DownHC	UpHC	DownHC		UpHC		DownHC
cg21233003		DownHC	UpHC	DownHC	UpHC	UpHC	UpHC	UpHC
cg21238609		DownHC	UpHC	DownHC		UpHC	UpHC	UpHC
cg21280719		DownHC	UpHC	DownHC	UpHC		UpHC	UpHC
cg21465176		UpHC	DownHC	UpHC		DownHC	DownHC	DownHC
cg21663431		DownHC	UpHC	DownHC		UpHC	UpHC	UpHC
cg21811204		UpHC	DownHC	UpHC		DownHC	DownHC	DownHC
cg21826784		DownHC	UpHC		UpHC	UpHC	UpHC	UpHC
cg21887193		UpHC	UpHC			UpHC	UpHC	UpHC
cg21939215		UpHC	DownHC	UpHC		DownHC	DownHC	DownHC
cg21999229	DownHC	UpHC	DownHC	UpHC	DownHC	DownHC		DownHC
cg22132788		DownHC	UpHC	DownHC		UpHC	UpHC	UpHC
cg22169990		UpHC	UpHC			UpHC	UpHC	UpHC
cg22235407		DownHC	UpHC	DownHC		UpHC	UpHC	UpHC
cg22250531		UpHC	DownHC	UpHC		DownHC	DownHC	DownHC
cg22254463		DownHC	UpHC	DownHC		UpHC	UpHC	UpHC
cg22272840		UpHC	DownHC	UpHC		DownHC	DownHC	DownHC
cg22471075		DownHC	UpHC	DownHC		UpHC	UpHC	UpHC
cg22488352		DownHC	UpHC	DownHC		UpHC	UpHC	UpHC
cg22547559		DownHC	UpHC	DownHC		UpHC	UpHC	UpHC
cg22580512		DownHC	UpHC	DownHC		UpHC	UpHC	UpHC
cg22797031		UpHC	DownHC	UpHC		DownHC	DownHC	DownHC
cg22798223	DownHC	DownHC	UpHC	DownHC		UpHC		DownHC
cg22871947	DownHC	DownHC	UpHC			UpHC	UpHC	UpHC
cg22908423	DownHC	DownHC	UpHC	DownHC		UpHC		DownHC
cg22987448		DownHC	UpHC	DownHC		UpHC	UpHC	UpHC
cg23001918	DownHC	UpHC	DownHC		DownHC	DownHC		DownHC
cg23261343		DownHC	UpHC		UpHC	UpHC	UpHC	UpHC
cg23304605	DownHC	UpHC	DownHC		DownHC	DownHC		DownHC
cg23313665		DownHC	UpHC	DownHC		UpHC	UpHC	UpHC
cg23325384		DownHC	UpHC	DownHC	UpHC	UpHC		UpHC
cg23326607		UpHC	DownHC	UpHC		DownHC	DownHC	DownHC
cg23351738		DownHC	UpHC	DownHC		UpHC	UpHC	UpHC
cg23357832		DownHC	UpHC	DownHC		UpHC	UpHC	UpHC
cg23377551		DownHC	UpHC	DownHC		UpHC	UpHC	UpHC
cg23463608	DownHC	DownHC		DownHC		DownHC		DownHC
cg23497683	DownHC		DownHC			DownHC	DownHC	DownHC
cg23548201		UpHC	UpHC			UpHC	UpHC	UpHC
cg23554164		DownHC	UpHC	DownHC		UpHC	UpHC	UpHC
cg23674169		DownHC	UpHC	DownHC		UpHC	UpHC	UpHC
cg23949574		UpHC	DownHC	UpHC	DownHC	DownHC		DownHC
cg23950714		UpHC	DownHC	UpHC		DownHC	DownHC	DownHC
cg24169315		UpHC	DownHC	UpHC		DownHC	DownHC	DownHC
cg24192909	DownHC	DownHC	UpHC	DownHC		UpHC		DownHC
cg24204951		DownHC	UpHC	DownHC		UpHC	UpHC	UpHC
cg24231380	DownHC		DownHC			DownHC	DownHC	DownHC
cg24289314		DownHC	UpHC	DownHC		UpHC	UpHC	UpHC
cg24301930		UpHC	DownHC	UpHC		DownHC	DownHC	DownHC
cg24404533	DownHC	DownHC	UpHC	DownHC		UpHC		DownHC
cg24428877		DownHC	UpHC	DownHC	UpHC	UpHC		UpHC
cg24480379		DownHC	UpHC	DownHC		UpHC	UpHC	UpHC
cg24486037		DownHC	UpHC	DownHC		UpHC	UpHC	UpHC
cg24488891		DownHC	UpHC	DownHC	UpHC	UpHC		UpHC
cg24496563		DownHC	UpHC	DownHC		UpHC	UpHC	UpHC
cg24507266		DownHC	UpHC	DownHC	UpHC	UpHC	UpHC	UpHC
cg24603464		DownHC	UpHC		UpHC	UpHC	UpHC	UpHC
cg24749672		UpHC	DownHC	UpHC		DownHC	DownHC	DownHC
cg24887265		UpHC	DownHC	UpHC		DownHC	DownHC	DownHC
cg25004071		DownHC	UpHC	DownHC		UpHC	UpHC	UpHC
cg25037165		DownHC	UpHC	DownHC	UpHC	UpHC	UpHC	UpHC
cg25124276		DownHC	UpHC	DownHC	UpHC	UpHC		UpHC
cg25140783		UpHC	DownHC		DownHC	DownHC	DownHC	DownHC
cg25227866	DownHC	DownHC	UpHC	DownHC		UpHC		DownHC
cg25360761		UpHC	DownHC	UpHC		DownHC	DownHC	DownHC
cg25432336		DownHC	UpHC	DownHC		UpHC	UpHC	UpHC
cg25449484		UpHC	DownHC	UpHC		DownHC	DownHC	DownHC
cg25487405		DownHC	UpHC	DownHC		UpHC	UpHC	UpHC
cg25490145		UpHC	DownHC	UpHC		DownHC	DownHC	DownHC
cg25574765		UpHC	DownHC	UpHC	DownHC	DownHC	DownHC	DownHC
cg25587431		DownHC	UpHC	DownHC		UpHC	UpHC	UpHC
cg25602756		DownHC	UpHC	DownHC		UpHC	UpHC	UpHC
cg25662041		UpHC	DownHC	UpHC		DownHC	DownHC	DownHC
cg25687358		UpHC	DownHC	UpHC		DownHC	DownHC	DownHC
cg25724842	DownHC			DownHC		DownHC	DownHC	DownHC
cg25778892		DownHC	UpHC	DownHC		UpHC	UpHC	UpHC
cg25788549		UpHC	UpHC			UpHC	UpHC	UpHC
cg25817701		UpHC	DownHC	UpHC	DownHC	DownHC		DownHC
cg25840926		DownHC	UpHC	DownHC		UpHC	UpHC	UpHC
cg25923345		DownHC	UpHC	DownHC		UpHC	UpHC	UpHC
cg25936358		DownHC	UpHC		UpHC	UpHC	UpHC	UpHC
cg25968247		DownHC	UpHC	DownHC		UpHC	UpHC	UpHC
cg26017930		UpHC	DownHC	UpHC		DownHC	DownHC	DownHC
cg26033520		DownHC	UpHC	DownHC	UpHC	UpHC		UpHC
cg26038582		DownHC	UpHC	DownHC	UpHC	UpHC		UpHC
cg26065909		DownHC	UpHC	DownHC		UpHC	UpHC	UpHC
cg26267430		UpHC	DownHC	UpHC	DownHC	DownHC		DownHC
cg26305504		UpHC	DownHC	UpHC		DownHC	DownHC	DownHC
cg26411522		DownHC	UpHC	DownHC		UpHC	UpHC	UpHC
cg26476156		DownHC	UpHC	DownHC		UpHC	UpHC	UpHC
cg26559707		DownHC	UpHC	DownHC		UpHC	UpHC	UpHC
cg26581206		DownHC	UpHC	DownHC		UpHC	UpHC	UpHC
cg26643476	DownHC	DownHC	UpHC	DownHC		UpHC		DownHC
cg26681847		DownHC	UpHC	DownHC		UpHC	UpHC	UpHC
cg26741686		DownHC	UpHC	DownHC	UpHC	UpHC	UpHC	UpHC
cg26769927		UpHC	DownHC	UpHC		DownHC	DownHC	DownHC
cg26876664		UpHC	DownHC	UpHC	DownHC	DownHC		DownHC
cg26922780		UpHC	DownHC	UpHC		DownHC	DownHC	DownHC
cg26923863		UpHC	DownHC	UpHC		DownHC	DownHC	DownHC
cg27078890		DownHC	UpHC	DownHC		UpHC	UpHC	UpHC
cg27174787		DownHC	UpHC	DownHC		UpHC	UpHC	UpHC
cg27284288		UpHC	DownHC	UpHC		DownHC	DownHC	DownHC
cg27312312		DownHC	UpHC	DownHC	UpHC	UpHC		UpHC
cg27366766		UpHC	DownHC	UpHC		DownHC	DownHC	DownHC
cg27405400		UpHC	DownHC	UpHC	DownHC	DownHC		DownHC
cg27424995			UpHC	DownHC	UpHC	UpHC	UpHC	UpHC
cg27506210		DownHC	UpHC	DownHC		UpHC	UpHC	UpHC
cg27514608		DownHC	UpHC	DownHC		UpHC	UpHC	UpHC
